# Supplementary material for: Exhaustive search for epistatic effects on the human methylome
Source: Sci Rep. 2017 Oct 20;7:13669. doi: 10.1038/s41598-017-13256-9 (PMC5651902; doi:10.1038/s41598-017-13256-9)
Supplement: Supplementary file 2 — Supplementary Table 1 [file 41598_2017_13256_MOESM2_ESM.xlsx]

## Sheet: exhaustSearch_SupplTable1_revSc
CpG	CHR	BP	Term_in_Model	SNP1	SNP1_CHR	SNP1_BP	SNP2	SNP2_CHR	SNP2_BP	DS_Term_P	DS_Model_R2	RS_Term_P	RS_Model_R2	DS_SNP_SNP_R2
cg05117823	1	3056152	rs2235176	rs2235176	1	3054106				3e-48	0.345	1.4e-44	0.474
cg05117823	1	3056152	rs2817178	rs2817178	1	3047252				1.4e-19	0.447	7.2e-08	0.527
cg05117823	1	3056152	rs2235176 * rs2817178	rs2235176	1	3054106	rs2817178	1	3047252	3.9e-19	0.539	2.2e-06	0.573	0.008
cg24879939	1	3230647	rs2500283	rs2500283	1	3218923				6.3e-69	0.447	8.6e-44	0.466
cg24879939	1	3230647	rs10909924	rs10909924	1	3222627				4e-22	0.545	8.5e-14	0.554
cg24879939	1	3230647	rs12086132	rs12086132	1	3225757				1e-06	0.568	3.1e-05	0.583
cg24879939	1	3230647	rs2483266	rs2483266	1	3236041				5.5e-14	0.616	1.3e-05	0.612
cg24879939	1	3230647	rs12409315	rs12409315	1	3229258				5.8e-08	0.639	2.9e-09	0.659
cg24879939	1	3230647	rs10909924 * rs2483266	rs10909924	1	3222627	rs2483266	1	3236041	1.2e-17	0.694	2e-08	0.7	0.013
cg24196422	1	3716982	rs7543006	rs7543006	1	3714033				9.7e-255	0.89	1.4e-135	0.86
cg24196422	1	3716982	rs7543006 * rs4318293	rs7543006	1	3714033	rs4318293	18	39039714	1.3e-27	0.917	1.6e-12	0.886	0.005
cg24196422	1	3716982	rs7543006 * rs2829887	rs7543006	1	3714033	rs2829887	21	27103614	3.1e-11	0.926	8.1e-11	0.905	0.003
cg24196422	1	3716982	rs7543006 * rs11149021	rs7543006	1	3714033	rs11149021	13	76698340	5.1e-09	0.933	9.4e-09	0.919	0
cg20200200	1	18807388	rs6665151	rs6665151	1	18800247				3.3e-61	0.409	1.2e-28	0.334
cg20200200	1	18807388	rs2992751	rs2992751	1	18808711				4.7e-39	0.577	3.2e-24	0.528
cg20200200	1	18807388	rs7528206	rs7528206	1	18807117				1.1e-14	0.626	1.5e-10	0.592
cg20200200	1	18807388	rs11261014	rs11261014	1	18793636				3.7e-09	0.653	1.6e-06	0.626
cg20200200	1	18807388	rs12144656	rs12144656	1	18792300				5.1e-19	0.705	1.8e-14	0.691
cg20200200	1	18807388	rs3007728	rs3007728	1	18794241				1.2e-10	0.728	1.1e-08	0.722
cg20200200	1	18807388	rs6665151 * rs2992745	rs6665151	1	18800247	rs2992745	1	18809896	5.6e-08	0.748	4.6e-08	0.755	0.416
cg20200200	1	18807388	rs6665151 * rs2992753	rs6665151	1	18800247	rs2992753	1	18808292	1.9e-06	0.764	7.5e-10	0.791	0.569
cg13507429	1	18807550	rs2992751	rs2992751	1	18808711				6.4e-41	0.299	7.1e-30	0.346
cg13507429	1	18807550	rs11261014	rs11261014	1	18793636				2.6e-37	0.494	1.8e-22	0.525
cg13507429	1	18807550	rs3007728	rs3007728	1	18794241				4.8e-12	0.539	5.5e-10	0.58
cg13507429	1	18807550	rs6665151 * rs2992753	rs6665151	1	18800247	rs2992753	1	18808292	4.3e-10	0.61	1.8e-15	0.684	0.569
cg20432732	1	19451037	rs10916957	rs10916957	1	19437185				6.5e-226	0.859	2.4e-127	0.842
cg20432732	1	19451037	rs2146866 * rs12164540	rs2146866	1	19405237	rs12164540	1	19408380	2e-07	0.87	9.6e-07	0.858	0.417
cg24502330	1	20914028	rs577042	rs577042	1	20928154				4.4e-32	0.238	1.4e-15	0.194
cg24502330	1	20914028	rs12072405	rs12072405	1	20943281				6.1e-17	0.339	1.8e-09	0.292
cg24502330	1	20914028	rs639400	rs639400	1	20900123				3.5e-09	0.386	9.7e-09	0.371
cg24502330	1	20914028	rs10157351	rs10157351	1	20997340				1.2e-27	0.515	1e-06	0.425
cg24502330	1	20914028	rs2641114	rs2641114	1	20829560				8e-10	0.553	1.6e-07	0.481
cg24502330	1	20914028	rs639400 * rs577042	rs639400	1	20900123	rs577042	1	20928154	2.2e-15	0.613	1.7e-07	0.541	0.038
cg24502330	1	20914028	rs577042 * rs12072405	rs577042	1	20928154	rs12072405	1	20943281	2.7e-11	0.653	2.8e-06	0.582	0.153
cg11070193	1	26527870	rs2783631	rs2783631	1	26504756				4.4e-31	0.237	4.9e-18	0.224
cg11070193	1	26527870	rs12145403	rs12145403	1	26597189				9.6e-16	0.336	4.7e-12	0.344
cg11070193	1	26527870	rs10902741	rs10902741	1	26666809				3.4e-35	0.513	4.2e-24	0.536
cg11070193	1	26527870	rs12732022	rs12732022	1	26522518				1.2e-37	0.652	5e-11	0.603
cg11070193	1	26527870	rs11247870	rs11247870	1	26527163				7.9e-43	0.763	1e-10	0.669
cg11070193	1	26527870	rs2783631 * rs11247870	rs2783631	1	26504756	rs11247870	1	26527163	1.2e-11	0.787	8.5e-13	0.731	0.286
cg20415053	1	26527928	rs17163749	rs17163749	1	26568165				5e-33	0.249	2.7e-23	0.281
cg20415053	1	26527928	rs11247870	rs11247870	1	26527163				7.4e-30	0.42	1.6e-11	0.394
cg20415053	1	26527928	rs2783631	rs2783631	1	26504756				5.8e-25	0.534	2.4e-08	0.463
cg20415053	1	26527928	rs6660744	rs6660744	1	26526217				7.6e-16	0.594	1e-09	0.531
cg20415053	1	26527928	rs12732022	rs12732022	1	26522518				5.3e-13	0.637	2.2e-07	0.576
cg20415053	1	26527928	rs4354529	rs4354529	1	26692050				7.7e-08	0.66	5.8e-07	0.613
cg20415053	1	26527928	rs2783626 * rs11247870	rs2783626	1	26501044	rs11247870	1	26527163	7.9e-13	0.699	1.8e-07	0.658	0.289
cg20415053	1	26527928	rs11247868 * rs10902741	rs11247868	1	26519964	rs10902741	1	26666809	2.2e-19	0.752	6.7e-08	0.704	0.006
cg16585132	1	38464943	rs1050257	rs1050257	1	38423588				1.6e-29	0.223	3.6e-14	0.179
cg16585132	1	38464943	rs482818	rs482818	1	38233399				2.7e-05	0.254	2e-06	0.245
cg16585132	1	38464943	rs10890238	rs10890238	1	38445654				2.3e-11	0.321	2.1e-15	0.395
cg16585132	1	38464943	rs482818 * rs10890238	rs482818	1	38233399	rs10890238	1	38445654	2.5e-08	0.373	3.6e-05	0.444	0.063
cg06209491	1	40138402	rs784595	rs784595	1	40135017				5.3e-104	0.592	5.1e-57	0.56
cg06209491	1	40138402	rs11579412	rs11579412	1	40193772				2.7e-15	0.643	5.4e-05	0.586
cg06209491	1	40138402	rs784623 * rs12039225	rs784623	1	40104461	rs12039225	1	40145616	2.6e-07	0.676	6.9e-06	0.627	0.48
cg09408571	1	101003634	rs17402665	rs17402665	1	101046940				3.7e-105	0.598	3.9e-53	0.534
cg09408571	1	101003634	rs3767832	rs3767832	1	100943100				1.9e-27	0.684	9.3e-29	0.69
cg09408571	1	101003634	rs7529081	rs7529081	1	100997065				1.9e-42	0.782	7.7e-22	0.773
cg09408571	1	101003634	rs1063302 * rs2809818	rs1063302	1	100984439	rs2809818	1	101005855	8.9e-06	0.799	1.2e-06	0.796	0.347
cg06223162	1	101003688	rs17402665	rs17402665	1	101046940				4.4e-137	0.696	3.7e-64	0.603
cg06223162	1	101003688	rs3767832	rs3767832	1	100943100				8.5e-46	0.796	1.7e-35	0.761
cg06223162	1	101003688	rs6702766	rs6702766	1	100997635				3.5e-14	0.819	1.2e-05	0.778
cg06223162	1	101003688	rs11578560	rs11578560	1	101170999				1.2e-05	0.827	7.4e-11	0.809
cg06223162	1	101003688	rs7529081	rs7529081	1	100997065				9.5e-43	0.881	1.7e-14	0.845
cg06223162	1	101003688	rs1063302 * rs2809818	rs1063302	1	100984439	rs2809818	1	101005855	8.7e-08	0.894	1.6e-09	0.866	0.347
cg21263664	1	146549909	rs692963	rs692963	1	146547985				1.5e-77	0.493	3.7e-57	0.561
cg21263664	1	146549909	rs12122534	rs12122534	1	146504399				6e-22	0.58	2.4e-11	0.624
cg21263664	1	146549909	rs11240099	rs11240099	1	146506626				2.1e-34	0.69	7.1e-14	0.686
cg21263664	1	146549909	rs6593732	rs6593732	1	146566324				4.1e-18	0.735	1.3e-11	0.732
cg21263664	1	146549909	rs2355388	rs2355388	1	146499296				3.8e-27	0.791	8.2e-19	0.796
cg21263664	1	146549909	rs17160790	rs17160790	1	146580837				4.4e-06	0.801	3.8e-06	0.809
cg21263664	1	146549909	rs584107	rs584107	1	146547410				5.2e-11	0.819	1.1e-11	0.839
cg21263664	1	146549909	rs575115 * rs12122453	rs575115	1	146530412	rs12122453	1	146504114	1.8e-09	0.836	6.8e-07	0.853	0.51
cg03526459	1	146549940	rs692963	rs692963	1	146547985				4.5e-77	0.491	5.2e-57	0.56
cg03526459	1	146549940	rs12122534	rs12122534	1	146504399				6.3e-22	0.578	3.7e-10	0.617
cg03526459	1	146549940	rs11240099	rs11240099	1	146506626				1.9e-38	0.7	3.7e-15	0.685
cg03526459	1	146549940	rs575115	rs575115	1	146530412				5.8e-13	0.731	3.3e-06	0.71
cg03526459	1	146549940	rs6593732	rs6593732	1	146566324				2.8e-11	0.755	2.4e-08	0.74
cg03526459	1	146549940	rs2355388	rs2355388	1	146499296				9.9e-25	0.803	6.8e-19	0.802
cg03526459	1	146549940	rs11239930	rs11239930	1	146560564				9.5e-09	0.818	7.2e-10	0.828
cg03526459	1	146549940	rs2304893	rs2304893	1	146630916				1.3e-11	0.835	1.3e-06	0.841
cg03526459	1	146549940	rs2355388 * rs2031481	rs2355388	1	146499296	rs2031481	1	146531022	1.2e-06	0.855	5.4e-08	0.876	0.003
cg00044796	1	146552390	rs692963	rs692963	1	146547985				3.7e-129	0.672	5.6e-74	0.656
cg00044796	1	146552390	rs7514206	rs7514206	1	146512510				4.5e-15	0.708	7.4e-10	0.699
cg00044796	1	146552390	rs692963 * rs12122453	rs692963	1	146547985	rs12122453	1	146504114	1e-16	0.761	1.2e-07	0.734	0.173
cg08721112	1	146553807	rs692963	rs692963	1	146547985				7.4e-80	0.503	7.4e-59	0.571
cg08721112	1	146553807	rs6657631	rs6657631	1	146517465				4.8e-09	0.536	6.4e-06	0.603
cg08721112	1	146553807	rs575115 * rs12122453	rs575115	1	146530412	rs12122453	1	146504114	4.6e-07	0.579	1e-06	0.641	0.51
cg07796016	1	152779584	rs1930127	rs1930127	1	152780277				2e-175	0.781	2.4e-101	0.77
cg07796016	1	152779584	rs10494277	rs10494277	1	152739226				2.2e-16	0.814	1.7e-06	0.789
cg07796016	1	152779584	rs3737861	rs3737861	1	152850938				6.5e-08	0.826	2.8e-08	0.811
cg07796016	1	152779584	rs877656	rs877656	1	152778817				8.7e-14	0.845	1e-11	0.84
cg07796016	1	152779584	rs950337	rs950337	1	152756774				9.1e-14	0.862	5.5e-13	0.867
cg07796016	1	152779584	rs6694602	rs6694602	1	152773905				3.4e-48	0.91	3.9e-25	0.908
cg07796016	1	152779584	rs7411365	rs7411365	1	152780139				1.6e-08	0.915	8.1e-09	0.917
cg07796016	1	152779584	rs6701221 * rs1930127	rs6701221	1	152778558	rs1930127	1	152780277	2.2e-18	0.932	1.2e-08	0.931	0.022
cg00404053	1	178313656	rs10913560	rs10913560	1	178452629				1.3e-144	0.714	1.6e-96	0.752
cg00404053	1	178313656	rs3791025 * rs10913560	rs3791025	1	178357907	rs10913560	1	178452629	2.1e-07	0.732	1.2e-09	0.787	0.69
cg14159672	1	205819179	rs823154	rs823154	1	205762406				5.4e-189	0.805	1.3e-120	0.826
cg14159672	1	205819179	rs10494874 * rs823091	rs10494874	1	205754688	rs823091	1	205792836	3e-24	0.853	1.8e-13	0.864	0.541
cg14893161	1	205819251	rs823154	rs823154	1	205762406				1e-187	0.803	8.8e-129	0.845
cg14893161	1	205819251	rs10494874 * rs823088	rs10494874	1	205754688	rs823088	1	205794175	8.8e-28	0.858	2.6e-16	0.884	0.502
cg24503407	1	205819492	rs823154	rs823154	1	205762406				5e-189	0.805	9.9e-124	0.833
cg24503407	1	205819492	rs10494874 * rs823088	rs10494874	1	205754688	rs823088	1	205794175	6.7e-23	0.849	1.8e-14	0.872	0.502
cg07157834	1	205819609	rs823154	rs823154	1	205762406				1.4e-176	0.783	4.5e-124	0.834
cg07157834	1	205819609	rs10494874 * rs823088	rs10494874	1	205754688	rs823088	1	205794175	7e-19	0.824	1.7e-13	0.869	0.502
cg22029157	1	209979665	rs651141	rs651141	1	209955848				1.5e-149	0.728	2.9e-97	0.755
cg22029157	1	209979665	rs684083	rs684083	1	210014752				3.7e-13	0.755	1.2e-08	0.782
cg22029157	1	209979665	rs6685182	rs6685182	1	209968319				9.6e-79	0.877	5.9e-34	0.867
cg22029157	1	209979665	rs686582	rs686582	1	210008673				1.5e-10	0.887	2.1e-09	0.883
cg22029157	1	209979665	rs2236909 * rs6689839	rs2236909	1	209971655	rs6689839	1	210027026	1.8e-15	0.908	4.5e-08	0.899	0.022
cg22029157	1	209979665	rs6685182 * rs642961	rs6685182	1	209968319	rs642961	1	209989270	3.1e-06	0.914	1.2e-06	0.911	0.145
cg21951975	1	209979733	rs684083	rs684083	1	210014752				3.3e-137	0.697	4.2e-87	0.716
cg21951975	1	209979733	rs651141	rs651141	1	209955848				4.1e-12	0.726	4.8e-14	0.766
cg21951975	1	209979733	rs6685182	rs6685182	1	209968319				3.5e-55	0.831	3.7e-29	0.846
cg21951975	1	209979733	rs11582607	rs11582607	1	209989522				4.6e-23	0.86	5.7e-12	0.871
cg21951975	1	209979733	rs2013196	rs2013196	1	209968411				1.3e-15	0.877	3.4e-13	0.893
cg21951975	1	209979733	rs651141 * rs11119354	rs651141	1	209955848	rs11119354	1	210024097	8.2e-10	0.888	1.5e-06	0.905	0.115
cg04117972	1	227635322	rs6670816	rs6670816	1	227610592				2.1e-63	0.423	2.2e-55	0.55
cg04117972	1	227635322	rs6670351 * rs2814091	rs6670351	1	227585983	rs2814091	1	227636367	6.5e-13	0.511	1.1e-06	0.599	0.1
cg18126320	1	230896051	rs12059573	rs12059573	1	230901098				6.7e-73	0.467	1.5e-46	0.487
cg18126320	1	230896051	rs4520425	rs4520425	1	230907376				2.3e-10	0.51	4.5e-08	0.54
cg18126320	1	230896051	rs16852607	rs16852607	1	230906574				1.9e-18	0.581	2.1e-08	0.589
cg18126320	1	230896051	rs12027189	rs12027189	1	230903006				2.6e-20	0.647	1.1e-14	0.666
cg18126320	1	230896051	rs4847021	rs4847021	1	230959298				2.4e-15	0.69	8.3e-07	0.695
cg18126320	1	230896051	rs12059573 * rs872504	rs12059573	1	230901098	rs872504	1	230904259	1.2e-07	0.714	1.9e-11	0.75	0.056
cg04798314	1	246668601	rs10218644	rs10218644	1	246670030				9.2e-242	0.877	3e-154	0.893
cg04798314	1	246668601	rs10218644 * rs10754521	rs10218644	1	246670030	rs10754521	1	246677397	4.1e-39	0.914	1e-08	0.906	0.231
cg04798314	1	246668601	rs4654272 * rs10218644	rs4654272	1	246665082	rs10218644	1	246670030	8e-16	0.926	1e-07	0.916	0.334
cg27573991	1	247712512	rs10925076	rs10925076	1	247702886				2.8e-20	0.156	1.7e-12	0.158
cg27573991	1	247712512	rs12737801	rs12737801	1	247751731				4.5e-17	0.268	1.3e-09	0.261
cg27573991	1	247712512	rs12143785	rs12143785	1	247725954				3.3e-17	0.367	1.4e-05	0.304
cg27573991	1	247712512	rs4925689 * rs3844081	rs4925689	1	247763857	rs3844081	1	247723670	2.6e-11	0.526	2e-05	0.408	0.008
cg19432688	2	1763410	rs3018325 * rs12475777	rs3018325	18	42245964	rs12475777	2	1773830	5.2e-21	0.188	2.6e-20	0.278	0
cg19432688	2	1763410	rs4084232 * rs1364648	rs4084232	18	42299049	rs1364648	2	1754932	1.7e-07	0.251	5.2e-09	0.385	0
cg19432688	2	1763410	rs625028 * rs10469992	rs625028	18	41776580	rs10469992	2	1760091	6.3e-08	0.312	6.7e-06	0.511	0.001
cg04846451	2	55452363	rs2118284	rs2118284	2	55435164				6.1e-30	0.224	7.2e-27	0.318
cg04846451	2	55452363	rs1009555	rs1009555	2	55340812				9.6e-17	0.325	3.5e-11	0.415
cg04846451	2	55452363	rs4672024 * rs2118284	rs4672024	2	55377404	rs2118284	2	55435164	6.5e-17	0.437	9.6e-08	0.492	0.035
cg23649088	2	200775458	rs1509837	rs1509837	2	200752207				9.19999999999873e-312	0.934	1.3e-201	0.947
cg23649088	2	200775458	rs1509837 * rs166849	rs1509837	2	200752207	rs166849	2	200778866	1.8e-07	0.94	2.5e-07	0.953	0.828
cg03475776	2	240114298	rs3791549	rs3791549	2	240109024				2.2e-27	0.21	1.7e-13	0.17
cg03475776	2	240114298	rs753302	rs753302	2	240114137				1.2e-32	0.405	3.9e-18	0.357
cg03475776	2	240114298	rs3791501	rs3791501	2	240075590				2.9e-31	0.546	4.5e-12	0.455
cg03475776	2	240114298	rs548717	rs548717	2	240125545				2.7e-45	0.698	1.5e-21	0.604
cg03475776	2	240114298	rs11693556	rs11693556	2	240117931				7.1e-17	0.739	1.4e-05	0.632
cg03475776	2	240114298	rs7590833	rs7590833	2	240283334				9.9e-08	0.756	7.9e-06	0.66
cg03475776	2	240114298	rs9636379 * rs10177607	rs9636379	2	240141440	rs10177607	2	240226439	1.9e-06	0.782	3.5e-08	0.702	0.064
cg03475776	2	240114298	rs3791542 * rs3791549	rs3791542	2	240103955	rs3791549	2	240109024	4e-15	0.84	1.9e-07	0.748	0.668
cg01842719	2	241658550	rs10001524	rs10001524	4	190310382				4.8e-61	0.408	9.9e-30	0.345
cg01842719	2	241658550	rs11132630	rs11132630	4	190186162				7.5e-22	0.508	1.8e-08	0.415
cg01842719	2	241658550	rs11132630 * rs10001524	rs11132630	4	190186162	rs10001524	4	190310382	1.7e-18	0.585	1.3e-07	0.482	0.276
cg27104695	3	15345841	rs9837421	rs9837421	3	15347293				9.4e-67	0.437	7.2e-50	0.513
cg27104695	3	15345841	rs2729682	rs2729682	3	15354946				2.4e-59	0.662	2.7e-20	0.634
cg27104695	3	15345841	rs2290538	rs2290538	3	15520639				2.4e-10	0.689	1.5e-06	0.667
cg27104695	3	15345841	rs2729682 * rs9837421	rs2729682	3	15354946	rs9837421	3	15347293	6.8e-22	0.746	3.5e-07	0.704	0.001
cg14143723	3	27638612	rs2724506	rs2724506	3	27637962				2.7e-116	0.634	2e-79	0.682
cg14143723	3	27638612	rs2643823 * rs12715123	rs2643823	3	27646114	rs12715123	3	27651544	5e-07	0.672	1.6e-05	0.713	0.432
cg02071172	3	64430000	rs2371526	rs2371526	3	64424973				2.9e-76	0.481	4.7e-51	0.52
cg02071172	3	64430000	rs930529 * rs6809391	rs930529	3	64428296	rs6809391	3	64438795	2.1e-14	0.551	7.9e-12	0.605	0.368
cg03329597	3	108125523	rs4855651	rs4855651	3	108111663				1.2e-227	0.865	2.5e-93	0.741
cg03329597	3	108125523	rs7652606	rs7652606	3	108160339				2.2e-06	0.872	4.5e-10	0.772
cg03329597	3	108125523	rs3792332	rs3792332	3	108081217				1.1e-06	0.878	4e-14	0.813
cg03329597	3	108125523	rs13090812 * rs3957543	rs13090812	3	108121430	rs3957543	3	108126872	5.1e-16	0.9	2.3e-07	0.841	0.034
cg03329597	3	108125523	rs3792332 * rs3957543	rs3792332	3	108081217	rs3957543	3	108126872	1.2e-21	0.917	6.4e-07	0.856	0
cg03329597	3	108125523	rs13090812 * rs17537587	rs13090812	3	108121430	rs17537587	3	108122068	8.1e-07	0.936	2.1e-07	0.892	0.28
cg17408686	3	126422575	rs16837708	rs16837708	3	126430248				1.5e-150	0.731	9e-99	0.76
cg17408686	3	126422575	rs4679315 * rs6797300	rs4679315	3	126683166	rs6797300	3	126628636	7.2e-06	0.747	1.5e-06	0.787	0.284
cg12315391	3	157815145	rs4680416	rs4680416	3	157858930				1.7e-44	0.317	1.9e-21	0.261
cg12315391	3	157815145	rs12631529	rs12631529	3	157727846				9.4e-12	0.38	7.3e-10	0.354
cg12315391	3	157815145	rs7630176	rs7630176	3	157829953				7.1e-09	0.423	9.3e-09	0.427
cg12315391	3	157815145	rs4317052	rs4317052	3	157721994				1.3e-08	0.462	2.6e-13	0.526
cg12315391	3	157815145	rs6810376	rs6810376	3	157783273				3.7e-42	0.628	7.6e-21	0.65
cg12315391	3	157815145	rs4317052 * rs7642028	rs4317052	3	157721994	rs7642028	3	157774287	3e-10	0.664	1.7e-07	0.68	0.19
cg08697665	3	158450590	rs6768636	rs6768636	3	158347565				9.2e-59	0.396	4.5e-36	0.404
cg08697665	3	158450590	rs6768636 * rs7617706	rs6768636	3	158347565	rs7617706	3	158480699	3.8e-07	0.465	4.2e-09	0.508	0.426
cg16975599	3	158962761	rs2621308	rs2621308	3	158980014				1.1e-155	0.74	4.6e-94	0.745
cg16975599	3	158962761	rs6791853 * rs1868414	rs6791853	3	158933754	rs1868414	3	158962641	2.7e-08	0.764	1.9e-06	0.769	0.402
cg06085579	3	171509822	rs13075194	rs13075194	3	171521613				3.8e-76	0.483	2.8e-44	0.47
cg06085579	3	171509822	rs1574455 * rs4894509	rs1574455	3	171509135	rs4894509	3	171504273	1.5e-07	0.521	2e-05	0.521	0.001
cg07777347	3	194361833	rs1773206	rs1773206	3	194371496				1.9e-73	0.47	4.6e-39	0.431
cg07777347	3	194361833	rs1471332 * rs4558689	rs1471332	3	194437961	rs4558689	3	194530441	2.5e-06	0.501	2.5e-05	0.464	0
cg08644045	4	3495341	rs7672287	rs7672287	4	3536002				4.4e-36	0.268	4.3e-37	0.412
cg08644045	4	3495341	rs867246	rs867246	4	3530743				2.8e-07	0.31	2.2e-06	0.459
cg08644045	4	3495341	rs13128489	rs13128489	4	3473602				3.2e-40	0.515	2.2e-21	0.602
cg08644045	4	3495341	rs2073503	rs2073503	4	3536176				1.1e-14	0.572	9.6e-15	0.677
cg08644045	4	3495341	rs3182	rs3182	4	3510598				1.5e-36	0.69	1.1e-18	0.753
cg08644045	4	3495341	rs2073503 * rs3468	rs2073503	4	3536176	rs3468	4	3505448	9e-10	0.719	2.9e-10	0.798	0.707
cg00356499	4	3516065	rs3468	rs3468	4	3505448				5.9e-27	0.205	2e-21	0.26
cg00356499	4	3516065	rs4690099	rs4690099	4	3454454				1.7e-07	0.25	6.9e-05	0.304
cg00356499	4	3516065	rs2344206	rs2344206	4	3472322				4.5e-21	0.373	2e-07	0.377
cg00356499	4	3516065	rs3182 * rs3468	rs3182	4	3510598	rs3468	4	3505448	7.1e-19	0.476	1.2e-05	0.433	0.002
cg26401028	4	3516534	rs3468	rs3468	4	3505448				1.1e-25	0.198	1.1e-12	0.16
cg26401028	4	3516534	rs4690099	rs4690099	4	3454454				7.8e-09	0.254	5.6e-05	0.211
cg26401028	4	3516534	rs4037688	rs4037688	4	3560987				3.3e-08	0.302	0.00012	0.255
cg26401028	4	3516534	rs13128489	rs13128489	4	3473602				6e-14	0.381	8.3e-06	0.309
cg26401028	4	3516534	rs3182 * rs3468	rs3182	4	3510598	rs3468	4	3505448	1.1e-11	0.473	1.7e-06	0.398	0.002
cg04857395	4	3516637	rs3468	rs3468	4	3505448				9.8e-36	0.263	1.4e-16	0.207
cg04857395	4	3516637	rs4037688	rs4037688	4	3560987				8e-10	0.32	3.9e-05	0.257
cg04857395	4	3516637	rs1203110	rs1203110	4	3454736				6.3e-18	0.415	2e-05	0.307
cg04857395	4	3516637	rs2344206	rs2344206	4	3472322				1.2e-09	0.459	1.8e-05	0.361
cg04857395	4	3516637	rs3182 * rs3468	rs3182	4	3510598	rs3468	4	3505448	1.2e-18	0.555	8.9e-08	0.446	0.002
cg24826020	4	38070998	rs2052693	rs2052693	4	38070606				2e-126	0.666	3.1e-69	0.633
cg24826020	4	38070998	rs10517464	rs10517464	4	38009782				3.8e-27	0.735	6.2e-12	0.689
cg24826020	4	38070998	rs10517464 * rs6833071	rs10517464	4	38009782	rs6833071	4	38019813	5.3e-24	0.79	1.4e-05	0.716	0.025
cg03423497	4	39448432	rs17431867	rs17431867	4	39428295				3.9e-40	0.291	8.9e-18	0.22
cg03423497	4	39448432	rs10517522	rs10517522	4	39453790				3.4e-19	0.397	5.4e-10	0.319
cg03423497	4	39448432	rs2687970	rs2687970	4	39452754				1.5e-15	0.47	1.1e-13	0.437
cg03423497	4	39448432	rs2125314 * rs2687965	rs2125314	4	39472842	rs2687965	4	39491521	2.2e-19	0.641	1.2e-09	0.551	0.233
cg25940248	4	39448464	rs17431867	rs17431867	4	39428295				3.7e-43	0.309	9.4e-18	0.22
cg25940248	4	39448464	rs10517522	rs10517522	4	39453790				8.2e-23	0.431	4.4e-11	0.33
cg25940248	4	39448464	rs2687970	rs2687970	4	39452754				9.8e-16	0.501	7.4e-15	0.455
cg25940248	4	39448464	rs2687965	rs2687965	4	39491521				3.3e-23	0.591	5.4e-06	0.496
cg25940248	4	39448464	rs10213304	rs10213304	4	39489554				3.1e-09	0.618	5.2e-06	0.529
cg25940248	4	39448464	rs2125314 * rs2687965	rs2125314	4	39472842	rs2687965	4	39491521	9.2e-20	0.696	6.5e-08	0.594	0.233
cg18401298	4	40890484	rs13110219	rs13110219	4	40941473				1.1e-42	0.305	6.7e-24	0.287
cg18401298	4	40890484	rs4861322	rs4861322	4	40874516				5.3e-28	0.452	4.4e-25	0.501
cg18401298	4	40890484	rs7680971	rs7680971	4	40946181				1.2e-11	0.502	1.9e-14	0.592
cg18401298	4	40890484	rs4327523	rs4327523	4	40946750				7.4e-16	0.565	5.9e-06	0.622
cg18401298	4	40890484	rs4861321	rs4861321	4	40873745				4.1e-20	0.634	9.6e-11	0.682
cg18401298	4	40890484	rs4861322 * rs13139548	rs4861322	4	40874516	rs13139548	4	40908139	7.7e-13	0.707	2.8e-06	0.728	0.001
cg18401298	4	40890484	rs13139548 * rs6814800	rs13139548	4	40908139	rs6814800	4	40895037	3.4e-13	0.796	7e-12	0.84	0.421
cg18401298	4	40890484	rs7685182 * rs4861330	rs7685182	4	40892200	rs4861330	4	40913247	5.2e-08	0.813	1.5e-06	0.858	0.29
cg01520956	4	77173197	rs6532316	rs6532316	4	77198756				3e-32	0.24	7.5e-28	0.327
cg01520956	4	77173197	rs10032423	rs10032423	4	77140733				2e-10	0.301	5.9e-06	0.376
cg01520956	4	77173197	rs1588214	rs1588214	4	77150296				1.2e-21	0.419	2.6e-08	0.442
cg01520956	4	77173197	rs13117238	rs13117238	4	77173914				1.2e-13	0.482	5.1e-06	0.484
cg01520956	4	77173197	rs1588214 * rs13117238	rs1588214	4	77150296	rs13117238	4	77173914	6.8e-09	0.524	4.2e-06	0.529	0.202
cg05104897	4	120127485	rs13113462	rs13113462	4	120193547				3.8e-88	0.533	9e-56	0.552
cg05104897	4	120127485	rs17050457 * rs7668987	rs17050457	4	120204550	rs7668987	4	120077010	3.5e-13	0.587	2.7e-09	0.607	0.515
cg16301894	4	129389744	rs2062456	rs2062456	4	129401903				1.1e-284	0.917	5.4e-138	0.866
cg16301894	4	129389744	rs6534682 * rs11937124	rs6534682	4	129382079	rs11937124	4	129410425	4.6e-07	0.925	5.7e-07	0.882	0.086
cg16301894	4	129389744	rs6534682 * rs2062456	rs6534682	4	129382079	rs2062456	4	129401903	2.9e-07	0.929	2.4e-06	0.893	0.108
cg16079430	5	10856757	rs13157531	rs13157531	5	10866460				3.3e-23	0.181	4.7e-13	0.164
cg16079430	5	10856757	rs11743009 * rs1888406	rs11743009	5	10852242	rs1888406	21	18830622	7.1e-31	0.413	7.9e-09	0.294	0
cg16079430	5	10856757	rs957256 * rs4074698	rs957256	20	37859566	rs4074698	5	10856634	2.3e-22	0.534	3.9e-07	0.347	0
cg16079430	5	10856757	rs4702742 * rs17789197	rs4702742	5	10870591	rs17789197	5	10923252	5.6e-11	0.593	2.6e-08	0.449	0.066
cg12427317	5	34743138	rs9283739	rs9283739	5	34749416				3.1e-74	0.472	2.3e-42	0.457
cg12427317	5	34743138	rs336462	rs336462	5	34795305				2.3e-16	0.539	9.4e-09	0.518
cg12427317	5	34743138	rs11740818 * rs16903850	rs11740818	5	34700704	rs16903850	5	34737944	1e-23	0.715	1.1e-14	0.7	0.208
cg19698137	5	35990997	rs10454862	rs10454862	5	36000608				1.7e-49	0.345	4.6e-23	0.278
cg19698137	5	35990997	rs11746242	rs11746242	5	35991039				4.9e-16	0.427	1.3e-15	0.423
cg19698137	5	35990997	rs10040617	rs10040617	5	35966681				1.3e-07	0.46	8.8e-06	0.465
cg19698137	5	35990997	rs2161551 * rs11746242	rs2161551	5	35965089	rs11746242	5	35991039	7e-06	0.488	6.1e-08	0.532	0.412
cg24543939	5	53952507	rs4133308	rs4133308	5	53967564				1.2e-92	0.556	2.7e-76	0.668
cg24543939	5	53952507	rs4133308 * rs3886214	rs4133308	5	53967564	rs3886214	5	54018232	9.3e-12	0.612	2.1e-06	0.71	0.001
cg10875794	5	115425060	rs7733992	rs7733992	5	115425029				1.9e-213	0.843	6.9e-106	0.785
cg10875794	5	115425060	rs1508884	rs1508884	5	115414612				4.2e-06	0.849	9.7e-11	0.812
cg10875794	5	115425060	rs7733992 * rs4920905	rs7733992	5	115425029	rs4920905	5	115426468	2.2e-08	0.86	7.8e-09	0.85	0.392
cg14457074	5	180408785	rs11249756	rs11249756	5	180455372				7.4e-119	0.649	2.3e-91	0.733
cg14457074	5	180408785	rs12659188	rs12659188	5	180488943				4.7e-12	0.682	2.4e-05	0.751
cg14457074	5	180408785	rs10479597	rs10479597	5	180452273				1.4e-14	0.72	4.5e-06	0.767
cg14457074	5	180408785	rs2276995 * rs7724813	rs2276995	5	180338368	rs7724813	5	180374523	2.3e-32	0.797	3.2e-26	0.849	0.079
cg14457074	5	180408785	rs2276995 * rs11249756	rs2276995	5	180338368	rs11249756	5	180455372	2e-23	0.835	2e-12	0.873	0.579
cg14457074	5	180408785	rs3733755 * rs11249756	rs3733755	5	180374484	rs11249756	5	180455372	1.3e-09	0.85	1.2e-08	0.89	0.793
cg25676166	6	6894084	rs2182802	rs2182802	6	6883618				3.7e-53	0.371	2.3e-33	0.379
cg25676166	6	6894084	rs13220385	rs13220385	6	6896853				6.7e-53	0.605	8.6e-18	0.51
cg25676166	6	6894084	rs1887507 * rs4960264	rs1887507	6	6887857	rs4960264	6	6884856	2.4e-13	0.672	6.7e-11	0.6	0.257
cg02096172	6	6894163	rs2182802	rs2182802	6	6883618				2.8e-61	0.41	1.1e-45	0.482
cg02096172	6	6894163	rs2182801	rs2182801	6	6896088				4.2e-05	0.432	1.3e-07	0.532
cg02096172	6	6894163	rs13220385	rs13220385	6	6896853				2e-66	0.681	1.4e-25	0.67
cg02096172	6	6894163	rs1887507 * rs4960264	rs1887507	6	6887857	rs4960264	6	6884856	7.4e-06	0.83	9.9e-06	0.811	0.257
cg02096172	6	6894163	rs4246079 * rs13220385	rs4246079	6	6889818	rs13220385	6	6896853	7.2e-06	0.869	4.6e-08	0.862	0.015
cg08851530	6	28072375	rs9368509	rs9368509	6	27379422				2.3e-38	0.283	4.6e-35	0.394
cg08851530	6	28072375	rs4412194	rs4412194	6	28383589				3.4e-13	0.352	1.1e-10	0.476
cg08851530	6	28072375	rs149946 * rs1150726	rs149946	6	27970031	rs1150726	6	28243042	3.3e-13	0.452	2.6e-10	0.586	0.199
cg08049198	6	32145904	rs10411936 * rs12495599	rs10411936	19	16548375	rs12495599	3	14659515	2.4e-24	0.218	1.1e-09	0.18	0
cg12241963	6	33807279	rs11753875	rs11753875	6	33804310				5.2e-40	0.29	1.2e-28	0.334
cg12241963	6	33807279	rs6931760	rs6931760	6	33813971				3.4e-30	0.453	1.8e-13	0.447
cg12241963	6	33807279	rs7761859	rs7761859	6	33804137				3e-11	0.502	1.1e-07	0.501
cg12241963	6	33807279	rs10947441	rs10947441	6	33789581				3.2e-10	0.54	2.1e-08	0.555
cg12241963	6	33807279	rs6901216	rs6901216	6	33807091				8.5e-26	0.633	3e-10	0.614
cg12241963	6	33807279	rs4713692	rs4713692	6	33807638				6.5e-28	0.712	1.8e-17	0.7
cg12241963	6	33807279	rs11753875 * rs4713692	rs11753875	6	33804310	rs4713692	6	33807638	7.4e-06	0.725	1.8e-06	0.725	0.623
cg13266496	6	110720918	rs2235989	rs2235989	6	110714584				5.1e-60	0.403	3e-38	0.421
cg13266496	6	110720918	rs9386897	rs9386897	6	110741865				3.8e-13	0.465	2.3e-07	0.475
cg13266496	6	110720918	rs9320331	rs9320331	6	110747068				9.2e-09	0.497	2.2e-08	0.531
cg13266496	6	110720918	rs7756222	rs7756222	6	110746526				2.8e-21	0.58	1.1e-10	0.595
cg13266496	6	110720918	rs7748253 * rs9400382	rs7748253	6	110701451	rs9400382	6	110727448	1.1e-06	0.614	1.4e-07	0.661	0.009
cg19196401	6	110721138	rs11153232	rs11153232	6	110716252				4.3e-110	0.614	2.9e-75	0.664
cg19196401	6	110721138	rs9386897	rs9386897	6	110741865				7.7e-12	0.65	2e-08	0.7
cg19196401	6	110721138	rs9320331	rs9320331	6	110747068				5.8e-16	0.692	4.6e-09	0.735
cg19196401	6	110721138	rs7756222	rs7756222	6	110746526				1.2e-28	0.759	4.2e-11	0.773
cg19196401	6	110721138	rs9400382 * rs9320328	rs9400382	6	110727448	rs9320328	6	110724106	1.4e-09	0.783	6.7e-08	0.803	0.019
cg02662417	6	157161545	rs287913	rs287913	6	157178429				3.1e-119	0.643	2.8e-66	0.615
cg02662417	6	157161545	rs184074	rs184074	6	157216039				6.9e-17	0.692	1.1e-06	0.647
cg02662417	6	157161545	rs287873	rs287873	6	157203063				6.3e-27	0.756	3.3e-15	0.715
cg02662417	6	157161545	rs9384506	rs9384506	6	157182192				1e-20	0.796	3e-17	0.777
cg02662417	6	157161545	rs6905191	rs6905191	6	157196760				3.3e-16	0.822	1.3e-09	0.805
cg02662417	6	157161545	rs9480394	rs9480394	6	157155993				3.5e-85	0.918	5.5e-25	0.865
cg02662417	6	157161545	rs9480394 * rs287899	rs9480394	6	157155993	rs287899	6	157166442	1.7e-13	0.931	7.6e-06	0.882	0.036
cg21926612	6	163149169	rs13209100	rs13209100	6	163159350				4.3e-169	0.77	2.2e-98	0.759
cg21926612	6	163149169	rs1893537	rs1893537	6	163122220				4.3e-17	0.801	6.6e-08	0.783
cg21926612	6	163149169	rs13191362 * rs13209100	rs13191362	6	163033350	rs13209100	6	163159350	9.3e-09	0.825	1.6e-06	0.808	0.884
cg23169059	6	167761204	rs7942167 * rs12476727	rs7942167	11	121121501	rs12476727	2	47779201	6.9e-29	0.248	1.8e-06	0.128	0.002
cg19087971	7	751233	rs4357190	rs4357190	7	837407				1.5e-62	0.418	9.1e-32	0.365
cg19087971	7	751233	rs4724821 * rs7785252	rs4724821	7	762544	rs7785252	7	902394	3.1e-08	0.465	9.1e-08	0.458	0.039
cg19087971	7	751233	rs4724821 * rs4357190	rs4724821	7	762544	rs4357190	7	837407	7e-14	0.528	7.6e-08	0.523	0.296
cg23605961	7	751331	rs4357190	rs4357190	7	837407				2.7e-56	0.385	2.2e-31	0.361
cg23605961	7	751331	rs4724821 * rs7785252	rs4724821	7	762544	rs7785252	7	902394	9.7e-11	0.448	4.6e-07	0.437	0.039
cg23605961	7	751331	rs4724821 * rs4357190	rs4724821	7	762544	rs4357190	7	837407	3.2e-12	0.505	7.4e-11	0.527	0.296
cg08735705	7	1003645	rs4723801	rs4723801	7	1086077				1.8e-22	0.175	8.5e-15	0.185
cg08735705	7	1003645	rs10499317	rs10499317	7	1012103				5.3e-14	0.267	7.9e-08	0.266
cg08735705	7	1003645	rs2363286	rs2363286	7	1091625				2.5e-24	0.407	3.5e-13	0.384
cg08735705	7	1003645	rs12334290 * rs1880297	rs12334290	7	1054517	rs1880297	7	1216013	1.1e-07	0.468	3.2e-09	0.491	0.068
cg12575883	7	1003710	rs10256972	rs10256972	7	1039003				3.7e-54	0.376	2.8e-29	0.34
cg12575883	7	1003710	rs2397	rs2397	7	1004523				3.5e-12	0.436	3.4e-07	0.4
cg12575883	7	1003710	rs17227152	rs17227152	7	1004586				1.4e-07	0.469	2.3e-05	0.434
cg12575883	7	1003710	rs10265758	rs10265758	7	1172518				5.4e-06	0.494	3.1e-05	0.469
cg12575883	7	1003710	rs9655470	rs9655470	7	1151713				2.4e-12	0.544	1.5e-06	0.514
cg12575883	7	1003710	rs12112166	rs12112166	7	1153141				1.5e-07	0.571	1.4e-06	0.555
cg12575883	7	1003710	rs10499317 * rs10256972	rs10499317	7	1012103	rs10256972	7	1039003	8.7e-10	0.618	3.4e-09	0.619	0.041
cg12575883	7	1003710	rs2397 * rs10256972	rs2397	7	1004523	rs10256972	7	1039003	4.9e-15	0.668	7.5e-07	0.66	0.03
cg07930192	7	1003750	rs10256972	rs10256972	7	1039003				7e-42	0.305	2.3e-30	0.351
cg07930192	7	1003750	rs4723801	rs4723801	7	1086077				4.5e-18	0.403	3.3e-08	0.418
cg07930192	7	1003750	rs7811408	rs7811408	7	985840				4.4e-09	0.446	1.1e-09	0.486
cg07930192	7	1003750	rs12701710	rs12701710	7	1090396				3.2e-10	0.488	7.9e-09	0.544
cg07930192	7	1003750	rs7781581	rs7781581	7	1195264				1.3e-12	0.54	3e-13	0.617
cg07930192	7	1003750	rs2397 * rs10256972	rs2397	7	1004523	rs10256972	7	1039003	4.8e-12	0.599	7.2e-09	0.682	0.03
cg07930192	7	1003750	rs4723801 * rs10274367	rs4723801	7	1086077	rs10274367	7	1117436	4.1e-18	0.67	5.3e-08	0.726	0.084
cg09363068	7	1004748	rs4723801	rs4723801	7	1086077				1.8e-21	0.165	1.4e-11	0.147
cg09363068	7	1004748	rs10256972	rs10256972	7	1039003				4.7e-08	0.217	5.3e-11	0.266
cg09363068	7	1004748	rs17227152	rs17227152	7	1004586				9.1e-06	0.251	2.7e-05	0.307
cg09363068	7	1004748	rs2363286	rs2363286	7	1091625				1.2e-10	0.313	7.8e-08	0.372
cg09363068	7	1004748	rs4723801 * rs10274367	rs4723801	7	1086077	rs10274367	7	1117436	1.4e-10	0.379	2.2e-06	0.433	0.084
cg12280406	7	2260901	rs17174788	rs17174788	17	56282968				1.3e-11	0.093	1.8e-08	0.107
cg12280406	7	2260901	rs6009104 * rs1144283	rs6009104	22	47416299	rs1144283	1	82826465	2.1e-14	0.234	1.7e-06	0.206	0.004
cg23627948	7	2760692	rs798549	rs798549	7	2760750				9.5e-292	0.922	1.6e-193	0.94
cg23627948	7	2760692	rs7807978 * rs798549	rs7807978	7	2814635	rs798549	7	2760750	5e-06	0.927	8.1e-06	0.946	0.007
cg06484146	7	12443880	rs17444259	rs17444259	7	12462428				6.7e-45	0.323	6.3e-25	0.297
cg06484146	7	12443880	rs9648158	rs9648158	7	12481612				1.8e-36	0.507	2.5e-31	0.551
cg06484146	7	12443880	rs12673036	rs12673036	7	12343463				7.7e-12	0.552	7.5e-07	0.588
cg06484146	7	12443880	rs17166022	rs17166022	7	12462128				2.7e-51	0.716	9.8e-28	0.725
cg06484146	7	12443880	rs864039	rs864039	7	12495140				3.9e-43	0.806	2.5e-16	0.783
cg06484146	7	12443880	rs1036666 * rs848001	rs1036666	7	12424405	rs848001	7	12437546	7.6e-12	0.836	7e-08	0.818	0.01
cg06484146	7	12443880	rs1036667 * rs848001	rs1036667	7	12424583	rs848001	7	12437546	2.8e-06	0.845	2.1e-10	0.847	0
cg20607287	7	12443886	rs17444259	rs17444259	7	12462428				1.4e-43	0.315	1.7e-24	0.293
cg20607287	7	12443886	rs9648158	rs9648158	7	12481612				3.3e-43	0.53	4e-33	0.56
cg20607287	7	12443886	rs12673036	rs12673036	7	12343463				6.5e-09	0.562	9e-07	0.596
cg20607287	7	12443886	rs864039	rs864039	7	12495140				6e-52	0.723	1.9e-23	0.712
cg20607287	7	12443886	rs17166022	rs17166022	7	12462128				4e-36	0.799	3.2e-17	0.775
cg20607287	7	12443886	rs1036666 * rs848001	rs1036666	7	12424405	rs848001	7	12437546	1.4e-12	0.835	1e-06	0.813	0.01
cg20607287	7	12443886	rs1036667 * rs848001	rs1036667	7	12424583	rs848001	7	12437546	4.4e-06	0.843	3.2e-10	0.844	0
cg03226887	7	28574260	rs216721	rs216721	7	28575829				1.4e-60	0.406	6.4e-35	0.393
cg03226887	7	28574260	rs216723	rs216723	7	28576766				4.4e-35	0.559	1.9e-16	0.519
cg03226887	7	28574260	rs216742	rs216742	7	28601081				5.8e-11	0.597	1.2e-09	0.578
cg03226887	7	28574260	rs160337	rs160337	7	28627789				1.8e-15	0.646	9.8e-07	0.614
cg03226887	7	28574260	rs11769156	rs11769156	7	28578834				9.4e-55	0.781	1.3e-21	0.718
cg03226887	7	28574260	rs216721 * rs2078980	rs216721	7	28575829	rs2078980	7	28577549	5.2e-11	0.802	4.3e-07	0.749	0.119
cg03226887	7	28574260	rs216721 * rs11769156	rs216721	7	28575829	rs11769156	7	28578834	2.2e-07	0.813	3.1e-06	0.769	0.157
cg10035469	7	83824373	rs12707628	rs12707628	7	83817895				1.2e-06	0.05	2.8e-06	0.078
cg10035469	7	83824373	rs12707628 * rs1989964	rs12707628	7	83817895	rs1989964	7	83859120	2.3e-26	0.291	2e-08	0.242	0.025
cg15035350	7	83824382	rs7808547	rs7808547	7	83753167				3.4e-33	0.248	7e-08	0.088
cg15035350	7	83824382	rs12707628	rs12707628	7	83817895				3.2e-08	0.296	1.2e-07	0.165
cg15035350	7	83824382	rs1989964	rs1989964	7	83859120				2.4e-05	0.324	3.1e-07	0.242
cg15035350	7	83824382	rs10265795	rs10265795	7	83868694				5.3e-07	0.361	4.7e-06	0.301
cg15035350	7	83824382	rs12707628 * rs1989964	rs12707628	7	83817895	rs1989964	7	83859120	6.3e-20	0.47	8.5e-06	0.364	0.025
cg05742308	7	83824384	rs7808547	rs7808547	7	83753167				2e-27	0.209	7.2e-09	0.101
cg05742308	7	83824384	rs12707628	rs12707628	7	83817895				5.8e-08	0.259	2.4e-05	0.153
cg05742308	7	83824384	rs594533	rs594533	7	83936564				3.9e-06	0.294	4.2e-08	0.241
cg05742308	7	83824384	rs6467990	rs6467990	7	83954266				1.8e-08	0.344	7.8e-07	0.308
cg05742308	7	83824384	rs12707628 * rs594533	rs12707628	7	83817895	rs594533	7	83936564	2.1e-09	0.401	2.6e-05	0.366	0.014
cg01198111	7	92032975	rs10953067	rs10953067	7	91908223				1.2e-105	0.598	4.2e-50	0.513
cg01198111	7	92032975	rs17679665 * rs17164519	rs17679665	7	91978942	rs17164519	7	91998495	8.1e-07	0.619	1.8e-06	0.568	0.645
cg15320980	8	582908	rs89975	rs89975	8	587113				1.7e-116	0.642	7.1e-85	0.708
cg15320980	8	582908	rs7004577	rs7004577	8	655142				8.9e-14	0.681	7e-19	0.774
cg15320980	8	582908	rs336433	rs336433	8	577101				2e-10	0.709	9.7e-07	0.793
cg15320980	8	582908	rs9644289 * rs336430	rs9644289	8	554715	rs336430	8	576209	6.8e-06	0.729	7.1e-07	0.826	0.223
cg23958373	8	599963	rs89975	rs89975	8	587113				2.5e-47	0.335	7.7e-37	0.41
cg23958373	8	599963	rs1669733	rs1669733	8	606696				1.1e-104	0.734	9.5e-68	0.78
cg23958373	8	599963	rs12547464 * rs3735933	rs12547464	8	577249	rs3735933	8	593041	1.1e-30	0.838	2.6e-13	0.834	0.273
cg23958373	8	599963	rs1669733 * rs1616976	rs1669733	8	606696	rs1616976	8	657650	1.3e-06	0.848	6.5e-10	0.859	0.083
cg23958373	8	599963	rs336444 * rs10092924	rs336444	8	633123	rs10092924	8	654796	2.4e-07	0.863	5.3e-08	0.881	0.056
cg07234876	8	600039	rs89975	rs89975	8	587113				5.4e-50	0.35	3.9e-37	0.413
cg07234876	8	600039	rs1669733	rs1669733	8	606696				2.6e-115	0.764	7.9e-66	0.775
cg07234876	8	600039	rs12547464 * rs3735933	rs12547464	8	577249	rs3735933	8	593041	8.3e-40	0.87	3.4e-14	0.836	0.273
cg07234876	8	600039	rs3735933 * rs336441	rs3735933	8	593041	rs336441	8	634073	2.6e-06	0.881	4.6e-06	0.856	0.32
cg07234876	8	600039	rs3735933 * rs1669733	rs3735933	8	593041	rs1669733	8	606696	1.7e-06	0.887	1.5e-08	0.872	0.099
cg07234876	8	600039	rs336444 * rs10092924	rs336444	8	633123	rs10092924	8	654796	4.6e-06	0.895	1.1e-08	0.891	0.056
cg07234876	8	600039	rs336431 * rs1669733	rs336431	8	576324	rs1669733	8	606696	4e-08	0.904	8.1e-06	0.907	0.047
cg02524346	8	600233	rs89975	rs89975	8	587113				7.7e-52	0.365	3.4e-38	0.422
cg02524346	8	600233	rs1669733	rs1669733	8	606696				1.4e-124	0.79	3.2e-80	0.82
cg02524346	8	600233	rs12547464 * rs3735933	rs12547464	8	577249	rs3735933	8	593041	4.5e-21	0.854	1.1e-14	0.872	0.273
cg02524346	8	600233	rs17065159 * rs7003378	rs17065159	8	549716	rs7003378	8	931580	5.3e-06	0.865	7.8e-06	0.883	0.003
cg02524346	8	600233	rs336433 * rs336441	rs336433	8	577101	rs336441	8	634073	5.1e-08	0.876	7.1e-06	0.901	0.226
cg07685180	8	600429	rs89975	rs89975	8	587113				5.8e-55	0.377	3.8e-38	0.421
cg07685180	8	600429	rs3735933	rs3735933	8	593041				2.9e-15	0.452	3.9e-06	0.466
cg07685180	8	600429	rs1669733	rs1669733	8	606696				3e-50	0.647	2.5e-40	0.703
cg07685180	8	600429	rs1669733 * rs1616976	rs1669733	8	606696	rs1616976	8	657650	1.7e-06	0.671	3.2e-07	0.734	0.083
cg26554054	8	600488	rs89975	rs89975	8	587113				3.7e-64	0.426	2.5e-45	0.479
cg26554054	8	600488	rs3735933	rs3735933	8	593041				2.8e-23	0.529	7e-09	0.538
cg26554054	8	600488	rs1669733	rs1669733	8	606696				4.4e-48	0.691	1.7e-37	0.732
cg26554054	8	600488	rs12547464 * rs3735933	rs12547464	8	577249	rs3735933	8	593041	2e-10	0.739	4.7e-09	0.771	0.273
cg10396713	8	602097	rs1669733	rs1669733	8	606696				1.2e-40	0.298	3.3e-30	0.349
cg10396713	8	602097	rs336430	rs336430	8	576209				2e-28	0.452	3.6e-14	0.466
cg10396713	8	602097	rs89975	rs89975	8	587113				3.1e-08	0.487	1.2e-06	0.508
cg10396713	8	602097	rs336444 * rs10092924	rs336444	8	633123	rs10092924	8	654796	1.4e-14	0.557	4.1e-08	0.568	0.056
cg08454824	8	637468	rs11137016	rs11137016	8	633684				1e-87	0.538	1.3e-52	0.532
cg08454824	8	637468	rs1703946	rs1703946	8	660032				1.8e-07	0.565	1.5e-06	0.57
cg08454824	8	637468	rs6559181	rs6559181	8	720491				8.5e-08	0.591	1.6e-06	0.605
cg08454824	8	637468	rs12547464 * rs3735917	rs12547464	8	577249	rs3735917	8	642842	3.2e-09	0.651	7.4e-07	0.656	0.502
cg01053087	8	637909	rs11137016	rs11137016	8	633684				7.5e-220	0.852	8.3e-119	0.822
cg01053087	8	637909	rs3735917	rs3735917	8	642842				1.3e-07	0.86	5.4e-06	0.835
cg01053087	8	637909	rs3735917 * rs336439	rs3735917	8	642842	rs336439	8	634607	3.5e-08	0.871	3.5e-06	0.852	0.311
cg01053087	8	637909	rs4735815 * rs3735917	rs4735815	8	627181	rs3735917	8	642842	2.4e-18	0.891	2.1e-07	0.868	0.665
cg01053087	8	637909	rs4735907 * rs12386927	rs4735907	8	660575	rs12386927	8	719043	1e-09	0.902	7.4e-06	0.881	0.091
cg19002941	8	641497	rs732195	rs732195	8	642770				5e-107	0.604	1.9e-52	0.532
cg19002941	8	641497	rs4735907	rs4735907	8	660575				1.9e-10	0.637	9.1e-09	0.584
cg19002941	8	641497	rs89975 * rs732195	rs89975	8	587113	rs732195	8	642770	1.8e-10	0.685	3.6e-10	0.676	0.097
cg17179911	8	674434	rs9314603	rs9314603	8	639796				3.3e-50	0.349	9.1e-36	0.4
cg17179911	8	674434	rs12386927	rs12386927	8	719043				5.3e-17	0.436	1.1e-09	0.474
cg17179911	8	674434	rs4735815	rs4735815	8	627181				1.8e-13	0.496	8e-08	0.525
cg17179911	8	674434	rs4735916	rs4735916	8	677305				5.9e-15	0.556	3.1e-14	0.612
cg17179911	8	674434	rs4735890 * rs1616976	rs4735890	8	576304	rs1616976	8	657650	8.3e-13	0.619	5.8e-06	0.648	0.104
cg19107264	8	1581598	rs9419204 * rs11893771	rs9419204	10	133924005	rs11893771	2	168066989	1.2e-18	0.18	3.8e-08	0.147	0.003
cg04912297	8	17943293	rs2213909	rs2213909	8	17940510				2.1e-54	0.373	1.3e-39	0.433
cg04912297	8	17943293	rs10112857	rs10112857	8	17917888				2.2e-19	0.468	4.7e-13	0.526
cg04912297	8	17943293	rs6586684 * rs10105871	rs6586684	8	17925331	rs10105871	8	17933458	1.2e-12	0.567	6.1e-07	0.596	0.159
cg03562736	8	114058716	rs6469434	rs6469434	8	113683162				4.8e-10	0.078	1.4e-11	0.146
cg03562736	8	114058716	rs6469434 * rs12681949	rs6469434	8	113683162	rs12681949	8	113955730	2.9e-38	0.366	8.8e-12	0.318	0.047
cg03562736	8	114058716	rs6469434 * rs12954996	rs6469434	8	113683162	rs12954996	18	23910807	1.2e-09	0.422	2.5e-09	0.415	0
cg14598338	9	96623480	rs10761288	rs10761288	9	96609363				4e-114	0.627	5.2e-67	0.619
cg14598338	9	96623480	rs10739960	rs10739960	9	96622388				1.5e-29	0.709	2.1e-16	0.698
cg14598338	9	96623480	rs7855940	rs7855940	9	96535966				7.4e-20	0.754	5.3e-06	0.72
cg14598338	9	96623480	rs7855547 * rs10739960	rs7855547	9	96620673	rs10739960	9	96622388	2.6e-11	0.809	1.5e-10	0.775	0.06
cg15550339	10	8445914	rs7090191	rs7090191	10	8486590				7.8e-40	0.288	5.6e-11	0.139
cg15550339	10	8445914	rs12416156	rs12416156	10	8456648				1.6e-13	0.363	8.4e-08	0.224
cg15550339	10	8445914	rs1361152 * rs1002654	rs1361152	10	8454687	rs1002654	10	8448752	2.3e-24	0.512	2.6e-16	0.417	0.168
cg15550339	10	8445914	rs17469997 * rs17143753	rs17469997	10	8455932	rs17143753	10	8506979	1.7e-05	0.537	3.2e-06	0.462	0.087
cg10616319	10	15468812	rs11259651	rs11259651	10	15464671				3.3e-94	0.557	3.7e-80	0.686
cg10616319	10	15468812	rs7079961	rs7079961	10	15479116				9e-23	0.634	1.4e-15	0.747
cg10616319	10	15468812	rs7896716	rs7896716	10	15470066				2e-26	0.708	1.7e-12	0.788
cg10616319	10	15468812	rs10796289 * rs7079961	rs10796289	10	15454215	rs7079961	10	15479116	1.9e-17	0.762	1.1e-07	0.818	0.261
cg10616319	10	15468812	rs17156509 * rs12263141	rs17156509	10	15325014	rs12263141	10	15515153	1.6e-06	0.782	2.2e-06	0.837	0.057
cg15115171	10	17604829	rs17141324	rs17141324	10	17606965				7.7e-41	0.294	4.5e-23	0.278
cg15115171	10	17604829	rs7912011	rs7912011	10	17759871				0.00014	0.314	8.8e-07	0.339
cg15115171	10	17604829	rs6602203	rs6602203	10	17596121				6e-12	0.378	1.3e-06	0.394
cg15115171	10	17604829	rs7073625	rs7073625	10	17642125				1.1e-05	0.405	7.5e-05	0.43
cg15115171	10	17604829	rs7073625 * rs7097801	rs7073625	10	17642125	rs7097801	10	17670114	2.3e-13	0.476	7.7e-09	0.522	0.383
cg07356745	10	86259688	rs17719302	rs17719302	10	86233975				3.4e-182	0.793	5.9e-131	0.85
cg07356745	10	86259688	rs12251522 * rs7077085	rs12251522	10	86079877	rs7077085	10	86313427	9.2e-18	0.83	1.9e-09	0.875	0.014
cg00257187	10	91401349	rs17650886	rs17650886	4	169500402				4.9e-08	0.063	1.2e-07	0.096
cg00257187	10	91401349	rs7871063 * rs10805927	rs7871063	9	81167146	rs10805927	5	78843271	5.8e-19	0.251	2.8e-24	0.409	0
cg00257187	10	91401349	rs7733509 * rs10805927	rs7733509	5	78759026	rs10805927	5	78843271	3.6e-08	0.304	4.8e-09	0.479	0.01
cg20615879	10	102892391	rs964236 * rs2742042	rs964236	10	102884730	rs2742042	10	102897868	1.2e-52	0.441	5.3e-36	0.473	0.004
cg17283857	10	102989315	rs2246914	rs2246914	19	21674962				3.5e-105	0.603	9e-62	0.589
cg17283857	10	102989315	rs11085468	rs11085468	19	21751889				6.1e-37	0.713	9.8e-11	0.645
cg17283857	10	102989315	rs2246914 * rs939301	rs2246914	19	21674962	rs939301	19	21777082	1.1e-05	0.732	4.3e-08	0.689	0.713
cg22633036	10	123355576	rs7918550	rs7918550	10	123205203				1.2e-180	0.791	2.1e-105	0.782
cg22633036	10	123355576	rs2162543	rs2162543	10	123198332				2e-07	0.8	5.1e-07	0.802
cg22633036	10	123355576	rs4752559 * rs6585737	rs4752559	10	123198713	rs6585737	10	123215273	3.9e-12	0.831	3.1e-11	0.843	0.437
cg17389077	10	128810904	rs2066160	rs2066160	10	128844011				1.1e-54	0.375	1.7e-33	0.381
cg17389077	10	128810904	rs17698492	rs17698492	10	128855597				2.5e-19	0.469	6.2e-06	0.424
cg17389077	10	128810904	rs1340242	rs1340242	10	128810820				1.8e-22	0.564	8e-11	0.505
cg17389077	10	128810904	rs4751179	rs4751179	10	128809645				2.9e-18	0.627	2e-11	0.578
cg17389077	10	128810904	rs1340242 * rs2066161	rs1340242	10	128810820	rs2066161	10	128843907	1.2e-12	0.672	1.5e-10	0.637	0.42
cg16259904	10	134146220	rs2698779	rs2698779	10	134157875				1.3e-19	0.154	3.2e-13	0.166
cg16259904	10	134146220	rs2814191	rs2814191	10	134071848				6.2e-08	0.206	1.9e-05	0.221
cg16259904	10	134146220	rs2474334	rs2474334	10	134157039				5e-73	0.588	6.2e-49	0.619
cg16259904	10	134146220	rs2497644	rs2497644	10	134164341				1.1e-06	0.61	6.5e-05	0.642
cg16259904	10	134146220	rs2698779 * rs2474334	rs2698779	10	134157875	rs2474334	10	134157039	1e-23	0.687	1.8e-10	0.694	0.508
cg23771949	10	134165390	rs2474334	rs2474334	10	134157039				1.1e-26	0.203	6.8e-16	0.198
cg23771949	10	134165390	rs2814191	rs2814191	10	134071848				9.1e-14	0.292	2.1e-12	0.326
cg23771949	10	134165390	rs7079070	rs7079070	10	134182921				1.1e-27	0.443	1.5e-15	0.459
cg23771949	10	134165390	rs7075670	rs7075670	10	134114599				1.1e-11	0.494	3.5e-10	0.53
cg23771949	10	134165390	rs2474338	rs2474338	10	134174753				4.3e-25	0.593	3.4e-11	0.598
cg23771949	10	134165390	rs2698779	rs2698779	10	134157875				1.8e-56	0.754	2.3e-49	0.807
cg23771949	10	134165390	rs4481949	rs4481949	10	134190734				3.9e-15	0.784	1.5e-06	0.824
cg23771949	10	134165390	rs2474338 * rs2474334	rs2474338	10	134174753	rs2474334	10	134157039	9.9e-22	0.824	8.7e-10	0.85	0.332
cg23771949	10	134165390	rs2698779 * rs2474334	rs2698779	10	134157875	rs2474334	10	134157039	1.2e-11	0.84	2.7e-12	0.873	0.508
cg24668570	10	134973778	rs12768641	rs12768641	10	134966154				1.2e-160	0.752	1e-92	0.738
cg24668570	10	134973778	rs3008304 * rs4284331	rs3008304	10	134982123	rs4284331	10	134972183	2.8e-07	0.782	9.9e-09	0.783	0.013
cg09068031	11	11500492	rs7117475	rs7117475	11	11507091				7.9e-69	0.45	8e-36	0.401
cg09068031	11	11500492	rs11021865	rs11021865	11	11490764				6.4e-10	0.493	6.3e-06	0.445
cg09068031	11	11500492	rs901549 * rs4910362	rs901549	11	11497937	rs4910362	11	11507157	2.2e-07	0.535	8.6e-06	0.539	0.481
cg11063328	11	18343203	rs8048002	rs8048002	16	10991988				1.9e-09	0.074	8.2e-06	0.071
cg11063328	11	18343203	rs12067995	rs12067995	1	167622119				6.9e-06	0.116	5.5e-11	0.201
cg11063328	11	18343203	rs652234 * rs523306	rs652234	1	18268405	rs523306	4	127088140	2.2e-20	0.287	2.4e-12	0.355	0
cg03447554	11	43094025	rs1425853	rs1425853	11	43071438				1.8e-156	0.742	2.3e-95	0.748
cg03447554	11	43094025	rs10501294	rs10501294	11	43086410				2.5e-77	0.869	4.2e-40	0.859
cg03447554	11	43094025	rs1565251	rs1565251	11	43008961				6.1e-09	0.878	1.2e-07	0.872
cg03447554	11	43094025	rs10838000 * rs11037263	rs10838000	11	43069161	rs11037263	11	43161203	1.5e-08	0.889	7.8e-07	0.884	0.49
cg13308137	11	47528955	rs7930612	rs7930612	11	47699398				5.5e-154	0.736	1.5e-95	0.749
cg13308137	11	47528955	rs1534576 * rs10838739	rs1534576	11	47419663	rs10838739	11	47672743	3.6e-36	0.818	5.7e-09	0.792	0.306
cg13308137	11	47528955	rs6485788 * rs4237544	rs6485788	11	47873883	rs4237544	11	47454271	8.9e-08	0.835	1.6e-13	0.838	0.188
cg13308137	11	47528955	rs7930612 * rs4237544	rs7930612	11	47699398	rs4237544	11	47454271	3.2e-17	0.858	2.3e-16	0.873	0.341
cg13308137	11	47528955	rs7120548 * rs7930612	rs7120548	11	47662932	rs7930612	11	47699398	1.5e-08	0.881	2.5e-07	0.894	0.058
cg04046629	11	60775831	rs2283263	rs2283263	11	60762574				8e-53	0.364	2e-40	0.439
cg04046629	11	60775831	rs929230	rs929230	11	60760971				4.5e-07	0.398	2.9e-05	0.475
cg04046629	11	60775831	rs175112	rs175112	11	60825022				9.5e-09	0.44	5.8e-07	0.521
cg04046629	11	60775831	rs7929471 * rs4939493	rs7929471	11	60765553	rs4939493	11	60819696	1.1e-11	0.52	5.1e-06	0.583	0.331
cg15531562	11	65601754	rs659824	rs659824	11	65636509				4.9e-172	0.775	6.3e-90	0.729
cg15531562	11	65601754	rs10896050	rs10896050	11	65577516				2.2e-08	0.79	3.2e-05	0.746
cg15531562	11	65601754	rs512421	rs512421	11	65985168				3.4e-06	0.8	3.9e-05	0.762
cg15531562	11	65601754	rs7102454 * rs630303	rs7102454	11	65594820	rs630303	11	65631973	2e-07	0.829	1.2e-11	0.804	0.088
cg15531562	11	65601754	rs10896050 * rs659824	rs10896050	11	65577516	rs659824	11	65636509	3.2e-23	0.863	1.3e-14	0.843	0.12
cg04592747	11	66035942	rs13267697	rs13267697	8	70112933				5.2e-90	0.54	1.2e-31	0.364
cg04592747	11	66035942	rs2912524 * rs485219	rs2912524	8	70009214	rs485219	8	70065359	1.4e-10	0.63	3.7e-06	0.482	0.15
cg04592747	11	66035942	rs4348505 * rs683567	rs4348505	8	70064868	rs683567	8	70076233	7.6e-17	0.693	1.3e-08	0.544	0.165
cg04827223	11	72435913	rs10898868	rs10898868	11	72431679				1e-82	0.51	8.7e-55	0.545
cg04827223	11	72435913	rs7124056	rs7124056	11	72444747				6.2e-13	0.557	5.6e-14	0.626
cg04827223	11	72435913	rs11235559	rs11235559	11	72374037				9.5e-10	0.592	1.2e-10	0.676
cg04827223	11	72435913	rs341053	rs341053	11	72390640				6.2e-15	0.64	3.1e-06	0.702
cg04827223	11	72435913	rs4943997	rs4943997	11	72460155				7e-08	0.661	6.3e-06	0.723
cg04827223	11	72435913	rs10898869	rs10898869	11	72431953				8.5e-15	0.701	8.9e-10	0.76
cg04827223	11	72435913	rs10898869 * rs4943997	rs10898869	11	72431953	rs4943997	11	72460155	9.5e-13	0.735	3.5e-08	0.786	0.137
cg25314284	11	80998251	rs17141868	rs17141868	11	80999546				4.3e-35	0.258	1.4e-31	0.362
cg25314284	11	80998251	rs11232607 * rs17141868	rs11232607	11	81045482	rs17141868	11	80999546	2e-08	0.315	5e-06	0.424	0.057
cg01663953	11	86133777	rs4944580	rs4944580	11	86157998				8e-97	0.573	5.8e-79	0.68
cg01663953	11	86133777	rs11234643 * rs2511082	rs11234643	11	86123041	rs2511082	11	86183632	2e-06	0.638	2.1e-06	0.724	0.072
cg25724515	11	131926464	rs12223742	rs12223742	11	131984267				5.5e-59	0.397	1.2e-36	0.408
cg25724515	11	131926464	rs1547895 * rs11533200	rs1547895	11	131946980	rs11533200	11	131955594	6.5e-08	0.521	1.6e-05	0.536	0.11
cg12020590	11	134526321	rs1944876	rs1944876	11	134532846				7.1e-12	0.093	8.6e-13	0.161
cg12020590	11	134526321	rs3019643 * rs3019665	rs3019643	11	134503242	rs3019665	11	134525634	2.8e-14	0.209	3.1e-06	0.243	0.318
cg04012082	12	1905096	rs12821401	rs12821401	12	1878392				7.2e-76	0.479	3.2e-56	0.555
cg04012082	12	1905096	rs7300241	rs7300241	12	1912526				1.6e-10	0.522	1.4e-05	0.585
cg04012082	12	1905096	rs12823985	rs12823985	12	1912192				8.7e-17	0.588	4e-08	0.628
cg04012082	12	1905096	rs12828908 * rs7300241	rs12828908	12	1879385	rs7300241	12	1912526	2e-10	0.628	1e-12	0.696	0.554
cg21224286	12	1909916	rs12821401	rs12821401	12	1878392				4.4e-98	0.577	4.2e-69	0.631
cg21224286	12	1909916	rs7300241	rs7300241	12	1912526				1e-37	0.695	5.3e-25	0.741
cg21224286	12	1909916	rs12828908	rs12828908	12	1879385				1.8e-33	0.772	1.8e-19	0.804
cg21224286	12	1909916	rs12823985	rs12823985	12	1912192				9.3e-42	0.842	5.5e-13	0.837
cg21224286	12	1909916	rs2058035 * rs7300241	rs2058035	12	1803521	rs7300241	12	1912526	6.8e-17	0.867	1.1e-10	0.863	0.503
cg21224286	12	1909916	rs4766415 * rs7300241	rs4766415	12	1878154	rs7300241	12	1912526	1.9e-05	0.872	5e-11	0.885	0.275
cg21224286	12	1909916	rs11061935 * rs7300241	rs11061935	12	1813774	rs7300241	12	1912526	2e-07	0.881	1e-07	0.899	0.316
cg21224286	12	1909916	rs12823985 * rs11061962	rs12823985	12	1912192	rs11061962	12	1855824	6e-05	0.892	4.2e-05	0.906	0.192
cg10980102	12	6166874	rs7954351	rs7954351	12	6163705				4.2e-55	0.377	4e-28	0.329
cg10980102	12	6166874	rs1063857 * rs7954351	rs1063857	12	6153514	rs7954351	12	6163705	7.6e-19	0.494	2e-06	0.403	0.221
cg10980102	12	6166874	rs10744696 * rs4764482	rs10744696	12	6168834	rs4764482	12	6169733	2.7e-05	0.647	1.1e-06	0.645	0.63
cg02873991	12	25151263	rs859145	rs859145	12	25162703				1.7e-75	0.478	2.4e-69	0.632
cg02873991	12	25151263	rs1497262	rs1497262	12	25122814				7.8e-13	0.531	1.6e-08	0.672
cg02873991	12	25151263	rs10842439 * rs2352739	rs10842439	12	25107130	rs2352739	12	25143286	2.3e-06	0.575	2.3e-05	0.708	0.105
cg03550075	12	132278448	rs10902450	rs10902450	12	132278530				1.3e-115	0.638	3.8e-54	0.541
cg03550075	12	132278448	rs11246770	rs11246770	12	132207135				1e-17	0.689	3.6e-15	0.629
cg03550075	12	132278448	rs4964986	rs4964986	12	132207169				1.1e-52	0.805	1.5e-38	0.787
cg03550075	12	132278448	rs6598153	rs6598153	12	132249488				4.2e-06	0.814	1.5e-05	0.802
cg03550075	12	132278448	rs10444602 * rs10794425	rs10444602	12	132192836	rs10794425	12	132245981	3e-07	0.833	2.9e-05	0.827	0.39
cg08693745	12	132286231	rs6598153	rs6598153	12	132249488				3.1e-187	0.803	9.4e-122	0.829
cg08693745	12	132286231	rs10751695	rs10751695	12	132291061				1.8e-05	0.811	7.8e-07	0.843
cg08693745	12	132286231	rs1051219	rs1051219	12	132237750				3.4e-34	0.859	8.1e-18	0.878
cg08693745	12	132286231	rs11246771 * rs6598153	rs11246771	12	132207534	rs6598153	12	132249488	7e-16	0.879	7.2e-15	0.905	0.218
cg20293942	13	50701256	rs9526614	rs9526614	13	50443558				5.6e-159	0.748	6.3e-92	0.735
cg20293942	13	50701256	rs2066593	rs2066593	13	50721117				6.4e-06	0.759	6.7e-06	0.755
cg20293942	13	50701256	rs9526614 * rs2066593	rs9526614	13	50443558	rs2066593	13	50721117	1.3e-05	0.769	3.3e-09	0.786	0.271
cg00843117	13	50802085	rs26592 * rs7691964	rs26592	5	115775542	rs7691964	4	130600622	5.4e-22	0.205	1.3e-08	0.152	0
cg11462099	13	113540512	rs10492684	rs10492684	13	113513682				6.1e-81	0.504	9.4e-57	0.56
cg11462099	13	113540512	rs1278769	rs1278769	13	113536627				2.7e-11	0.546	1.1e-08	0.609
cg11462099	13	113540512	rs10492684 * rs4907464	rs10492684	13	113513682	rs4907464	13	113525495	5.4e-05	0.592	4.6e-06	0.659	0.141
cg12537329	13	113677777	rs1537025	rs1537025	13	113694840				4.5e-44	0.318	3.9e-35	0.395
cg12537329	13	113677777	rs2993300	rs2993300	13	113673695				6.7e-08	0.36	2.9e-11	0.482
cg12537329	13	113677777	rs2993312 * rs2993300	rs2993312	13	113683465	rs2993300	13	113673695	2.5e-18	0.481	9.3e-13	0.594	0.014
cg16512163	13	114888551	rs2149773	rs2149773	13	114890232				5.8e-102	0.591	1.5e-68	0.628
cg16512163	13	114888551	rs9314891	rs9314891	13	114873205				4.2e-09	0.62	1.8e-05	0.653
cg16512163	13	114888551	rs2183244	rs2183244	13	114889967				3.8e-09	0.648	3.7e-07	0.684
cg16512163	13	114888551	rs2149773 * rs6560933	rs2149773	13	114890232	rs6560933	13	114937294	4.7e-09	0.678	4e-06	0.715	0.137
cg26146732	14	70690454	rs9323533	rs9323533	14	70690877				1.2e-97	0.572	2.1e-64	0.607
cg26146732	14	70690454	rs12880065	rs12880065	14	70747906				3.4e-29	0.667	3.2e-21	0.71
cg26146732	14	70690454	rs12880065 * rs10145919	rs12880065	14	70747906	rs10145919	14	70720109	2.1e-11	0.702	8.1e-08	0.742	0.009
cg21484985	14	70690525	rs9323533	rs9323533	14	70690877				1.8e-96	0.568	1e-61	0.591
cg21484985	14	70690525	rs2332272	rs2332272	14	70658939				7.7e-20	0.634	2.4e-11	0.65
cg21484985	14	70690525	rs12880065	rs12880065	14	70747906				1.4e-15	0.679	2.5e-12	0.706
cg21484985	14	70690525	rs12880065 * rs10145919	rs12880065	14	70747906	rs10145919	14	70720109	1e-11	0.719	8.6e-08	0.744	0.009
cg08322580	14	70690538	rs9323533	rs9323533	14	70690877				2.9e-81	0.506	2e-56	0.558
cg08322580	14	70690538	rs2332272	rs2332272	14	70658939				7.8e-22	0.59	2.7e-11	0.622
cg08322580	14	70690538	rs12880065	rs12880065	14	70747906				1.1e-14	0.637	1.6e-13	0.687
cg08322580	14	70690538	rs12880065 * rs1559714	rs12880065	14	70747906	rs1559714	14	70669002	1.3e-11	0.679	1.2e-06	0.721	0.003
cg08322580	14	70690538	rs2332272 * rs17566989	rs2332272	14	70658939	rs17566989	14	70845363	3.6e-07	0.698	5.8e-07	0.75	0.275
cg23950756	14	90989532	rs1294564	rs1294564	14	91004279				8e-31	0.235	1.6e-22	0.272
cg23950756	14	90989532	rs1297787	rs1297787	14	90973750				1.5e-24	0.381	6.8e-08	0.345
cg23950756	14	90989532	rs1006117	rs1006117	14	91049171				1.4e-08	0.425	1.7e-07	0.407
cg23950756	14	90989532	rs1286474	rs1286474	14	91054072				2.6e-14	0.491	2.3e-11	0.494
cg23950756	14	90989532	rs1297787 * rs1294540	rs1297787	14	90973750	rs1294540	14	90984976	1.1e-19	0.589	5.1e-08	0.561	0.077
cg23950756	14	90989532	rs1294564 * rs1006117	rs1294564	14	91004279	rs1006117	14	91049171	9.5e-05	0.608	1.1e-08	0.615	0.15
cg18416503	14	93475974	rs4905030	rs4905030	14	93470126				1.4e-106	0.602	1.2e-42	0.457
cg18416503	14	93475974	rs8005216	rs8005216	14	93455598				1e-05	0.619	2e-10	0.529
cg18416503	14	93475974	rs4905017	rs4905017	14	93438821				1.7e-10	0.65	6.9e-12	0.6
cg18416503	14	93475974	rs4905030 * rs12587868	rs4905030	14	93470126	rs12587868	14	93494030	1.7e-15	0.704	3e-08	0.667	0.341
cg18416503	14	93475974	rs4905017 * rs8005216	rs4905017	14	93438821	rs8005216	14	93455598	2.8e-11	0.731	3.3e-08	0.709	0.734
cg13019568	14	95826830	rs8010752	rs8010752	14	95820298				5.4e-37	0.27	1.4e-23	0.283
cg13019568	14	95826830	rs8017312	rs8017312	14	95830496				3.6e-08	0.316	3.1e-09	0.367
cg13019568	14	95826830	rs8017312 * rs1187718	rs8017312	14	95830496	rs1187718	14	95835758	1.3e-23	0.469	1.2e-13	0.504	0.199
cg05369327	14	95826853	rs8010752	rs8010752	14	95820298				3.7e-48	0.338	1.3e-26	0.314
cg05369327	14	95826853	rs8017312	rs8017312	14	95830496				2.4e-08	0.38	6.8e-08	0.383
cg05369327	14	95826853	rs8017312 * rs1187718	rs8017312	14	95830496	rs1187718	14	95835758	6.7e-19	0.498	3.2e-11	0.5	0.199
cg14228933	14	95837865	rs8010752	rs8010752	14	95820298				5.5e-23	0.176	1.5e-14	0.182
cg14228933	14	95837865	rs8017312 * rs1187718	rs8017312	14	95830496	rs1187718	14	95835758	5.1e-19	0.326	8.8e-11	0.358	0.199
cg10784720	14	106916597	rs6487097	rs6487097	12	20651594				2.3e-15	0.119	4.2e-06	0.075
cg10784720	14	106916597	rs12991531	rs12991531	2	115985658				7.9e-17	0.235	1.9e-05	0.127
cg10784720	14	106916597	rs11847718	rs11847718	14	106979490				1.1e-08	0.286	5.1e-19	0.334
cg10784720	14	106916597	rs7780273 * rs12885997	rs7780273	7	7250449	rs12885997	14	106973193	2.9e-10	0.366	9.3e-15	0.482	0.008
cg10784720	14	106916597	rs11847718 * rs41480349	rs11847718	14	106979490	rs41480349	14	106988024	4.5e-12	0.425	7.2e-13	0.567	0.172
cg02313495	15	40398007	rs11637681	rs11637681	15	40387971				9.9e-62	0.411	1.1e-24	0.295
cg02313495	15	40398007	rs537455	rs537455	15	40407824				8.9e-21	0.506	3e-12	0.404
cg02313495	15	40398007	rs3759843	rs3759843	15	40453075				8e-56	0.7	8.5e-47	0.701
cg02313495	15	40398007	rs11634065 * rs11858141	rs11634065	15	40430629	rs11858141	15	40389683	3e-27	0.791	1.8e-09	0.761	0.01
cg02313495	15	40398007	rs537455 * rs11858141	rs537455	15	40407824	rs11858141	15	40389683	2.6e-05	0.8	2e-06	0.781	0.209
cg02313495	15	40398007	rs11637681 * rs12148261	rs11637681	15	40387971	rs12148261	15	40478577	6.1e-08	0.814	2.4e-06	0.798	0.061
cg17728600	15	77852897	rs12911362	rs12911362	15	77797814				2.1e-128	0.67	9.9e-77	0.671
cg17728600	15	77852897	rs12910419 * rs17394732	rs12910419	15	77451350	rs17394732	15	77835657	2.1e-13	0.724	6.5e-08	0.721	0.193
cg17728600	15	77852897	rs12899474 * rs17394732	rs12899474	15	77391603	rs17394732	15	77835657	8.9e-12	0.752	1.9e-11	0.77	0.167
cg02196730	15	80188777	rs16971376	rs16971376	15	80107090				2.3e-103	0.591	1e-74	0.661
cg02196730	15	80188777	rs16971450 * rs8030396	rs16971450	15	80154571	rs8030396	15	80199249	1.5e-27	0.71	1.6e-08	0.712	0.173
cg25846076	15	86323442	rs2946365	rs2946365	15	86332964				5.7e-31	0.235	5.1e-09	0.114
cg25846076	15	86323442	rs338553	rs338553	15	86233851				2.8e-10	0.297	3.4e-13	0.262
cg25846076	15	86323442	rs8041288	rs8041288	15	86311593				7.2e-16	0.386	2.7e-06	0.323
cg25846076	15	86323442	rs2614658	rs2614658	15	86310020				1.4e-09	0.429	3.6e-08	0.394
cg25846076	15	86323442	rs2946365 * rs12913266	rs2946365	15	86332964	rs12913266	15	86294109	3.8e-07	0.475	3.3e-08	0.474	0.047
cg00101154	16	420108	rs11649268	rs11649268	16	398643				6.3e-69	0.455	4.4e-42	0.455
cg00101154	16	420108	rs3848368	rs3848368	16	414608				6e-24	0.557	6.3e-12	0.536
cg00101154	16	420108	rs743961	rs743961	16	430011				3.9e-16	0.615	5.5e-05	0.563
cg00101154	16	420108	rs3842949 * rs11649268	rs3842949	16	360303	rs11649268	16	398643	3.3e-09	0.652	1.1e-05	0.606	0.114
cg00101154	16	420108	rs743961 * rs3743898	rs743961	16	430011	rs3743898	16	511183	8.8e-09	0.684	7.8e-10	0.666	0.015
cg00101154	16	420108	rs7195617 * rs743961	rs7195617	16	376781	rs743961	16	430011	2.4e-09	0.712	2.2e-06	0.703	0.049
cg12437481	16	420112	rs743961	rs743961	16	430011				2.7e-88	0.54	5.3e-48	0.499
cg12437481	16	420112	rs11649268	rs11649268	16	398643				1e-30	0.644	9.1e-18	0.605
cg12437481	16	420112	rs2885415	rs2885415	16	395396				4.1e-07	0.664	2.6e-08	0.648
cg12437481	16	420112	rs743961 * rs3743898	rs743961	16	430011	rs3743898	16	511183	5e-16	0.713	1.9e-06	0.683	0.015
cg12437481	16	420112	rs7195617 * rs743961	rs7195617	16	376781	rs743961	16	430011	4.6e-08	0.736	1.7e-05	0.71	0.049
cg12437481	16	420112	rs8064205 * rs3848368	rs8064205	16	369413	rs3848368	16	414608	2.2e-06	0.753	6.3e-05	0.731	0.547
cg07957035	16	49623763	rs1420683	rs1420683	16	49620988				6.7e-60	0.404	4.8e-36	0.403
cg07957035	16	49623763	rs11640355	rs11640355	16	49602130				4.9e-16	0.478	6e-08	0.463
cg07957035	16	49623763	rs4490001	rs4490001	16	49656098				2.6e-06	0.503	1.4e-05	0.501
cg07957035	16	49623763	rs7187662 * rs12923113	rs7187662	16	49614038	rs12923113	16	49614518	2.3e-06	0.559	3.4e-07	0.573	0.386
cg04811706	16	55686715	rs13333066	rs13333066	16	55703048				6.3e-189	0.806	8.3e-106	0.784
cg04811706	16	55686715	rs13333066 * rs11645905	rs13333066	16	55703048	rs11645905	16	55682999	1.4e-16	0.833	2.7e-05	0.802	0.152
cg04811706	16	55686715	rs17247999 * rs187714	rs17247999	16	55700427	rs187714	16	55706499	1e-10	0.858	7e-08	0.837	0.236
cg00158530	16	69966973	rs8048590	rs8048590	16	69968367				7.7e-202	0.827	1.2e-122	0.831
cg00158530	16	69966973	rs904807	rs904807	16	69959988				4.7e-06	0.836	1.9e-08	0.849
cg00158530	16	69966973	rs904807 * rs8048590	rs904807	16	69959988	rs8048590	16	69968367	6.1e-09	0.847	1.8e-06	0.86	0.963
cg00443946	16	86370962	rs41362847	rs41362847	16	86395647				3e-118	0.64	3.1e-68	0.626
cg00443946	16	86370962	rs2581300 * rs2581303	rs2581300	16	86371824	rs2581303	16	86373330	2.5e-10	0.677	5e-07	0.672	0.165
cg00443946	16	86370962	rs1687632 * rs2581303	rs1687632	16	86375805	rs2581303	16	86373330	7.7e-07	0.717	3.4e-06	0.723	0.054
cg10330187	16	88666383	rs11076678	rs11076678	16	88637896				8.4e-56	0.383	1.3e-34	0.391
cg10330187	16	88666383	rs899737	rs899737	16	88609326				1.2e-05	0.409	6.6e-05	0.427
cg10330187	16	88666383	rs9935402 * rs9932685	rs9935402	16	88639749	rs9932685	16	88675177	6.8e-14	0.537	4.3e-07	0.555	0.565
cg26955290	17	7015607	rs12951306	rs12951306	17	7020507				9.9e-18	0.14	2.7e-11	0.143
cg26955290	17	7015607	rs444207	rs444207	17	6982444				4.8e-26	0.311	2.2e-13	0.288
cg26955290	17	7015607	rs10521152	rs10521152	17	7001578				4.4e-18	0.41	6.1e-14	0.417
cg26955290	17	7015607	rs4796383 * rs444207	rs4796383	17	7022290	rs444207	17	6982444	1.7e-14	0.51	8.4e-05	0.51	0.02
cg19437868	17	7976285	rs10858665 * rs17051003	rs10858665	12	77697923	rs17051003	4	140829147	4.8e-18	0.193	6.9e-12	0.193	0
cg01787735	17	16690169	rs7222009	rs7222009	17	18289923				1.4e-54	0.374	1.3e-32	0.372
cg01787735	17	16690169	rs4441330	rs4441330	17	18562720				3.4e-09	0.418	4.8e-09	0.445
cg01787735	17	16690169	rs2124370 * rs8065874	rs2124370	17	18109328	rs8065874	17	18275847	2.3e-08	0.513	1.6e-07	0.526	0.115
cg08471713	17	41738893	rs8064916	rs8064916	17	41703554				1e-38	0.273	6.8e-15	0.174
cg08471713	17	41738893	rs16940067	rs16940067	17	41707299				3.3e-30	0.438	2.1e-12	0.304
cg08471713	17	41738893	rs16940093	rs16940093	17	41757610				5.2e-28	0.557	2.3e-09	0.388
cg08471713	17	41738893	rs8081000 * rs8070993	rs8081000	17	41715233	rs8070993	17	41754456	4.8e-14	0.665	2.5e-11	0.569	0.18
cg08496953	17	42733527	rs4369727	rs4369727	17	42831223				1.3e-142	0.709	4.4e-84	0.705
cg08496953	17	42733527	rs7210042 * rs17745948	rs7210042	17	42967295	rs17745948	17	42885466	6e-08	0.732	6.5e-07	0.736	0.501
cg27123423	17	62971335	rs8080714	rs8080714	17	66272177				5e-55	0.377	1.8e-26	0.313
cg27123423	17	62971335	rs7210814	rs7210814	17	66256956				1.6e-62	0.637	1.9e-43	0.633
cg27123423	17	62971335	rs2362727	rs2362727	17	66253871				3.4e-66	0.796	6.7e-42	0.802
cg27123423	17	62971335	rs17685439	rs17685439	17	62981333				2.5e-06	0.807	4.7e-06	0.817
cg27123423	17	62971335	rs7105 * rs8080714	rs7105	17	66253095	rs8080714	17	66272177	2.3e-34	0.864	2.9e-18	0.876	0.036
cg27123423	17	62971335	rs7105 * rs2362727	rs7105	17	66253095	rs2362727	17	66253871	3.6e-08	0.873	4.6e-05	0.883	0.076
cg25442652	17	80621718	rs10004952	rs10004952	4	112438430				3.2e-08	0.063	1.2e-07	0.096
cg25442652	17	80621718	rs906933 * rs6755718	rs906933	14	99812577	rs6755718	2	76100564	3.9e-16	0.214	1.6e-08	0.226	0
cg10935494	17	80760059	rs2451214	rs2451214	17	80715054				7.6e-127	0.667	5.6e-97	0.754
cg10935494	17	80760059	rs12945629 * rs2451214	rs12945629	17	80834447	rs2451214	17	80715054	1.3e-13	0.712	1.1e-07	0.783	0.367
cg25413575	17	80870577	rs1127986	rs1127986	17	80887244				9.3e-160	0.756	1.2e-104	0.78
cg25413575	17	80870577	rs12945629	rs12945629	17	80834447				3.2e-28	0.808	1.2e-11	0.813
cg25413575	17	80870577	rs12940475	rs12940475	17	80902411				1.6e-16	0.833	7.7e-07	0.829
cg25413575	17	80870577	rs12945629 * rs1127986	rs12945629	17	80834447	rs1127986	17	80887244	1.5e-08	0.845	2e-05	0.842	0.713
cg24258439	18	60050587	rs4426449	rs4426449	18	60042817				3.9e-83	0.511	6.8e-53	0.532
cg24258439	18	60050587	rs17665435	rs17665435	18	60057341				5.8e-14	0.565	4.3e-11	0.598
cg24258439	18	60050587	rs17069901	rs17069901	18	60031184				2.5e-13	0.611	1.1e-06	0.628
cg24258439	18	60050587	rs8089829 * rs17665435	rs8089829	18	60031904	rs17665435	18	60057341	6.9e-25	0.69	1.3e-10	0.686	0.167
cg19560656	19	14444267	rs8108124	rs8108124	19	14417570				1.2e-32	0.242	3.7e-35	0.395
cg19560656	19	14444267	rs11672794 * rs4926111	rs11672794	19	14410014	rs4926111	19	14451948	7.8e-22	0.414	1.5e-09	0.502	0.16
cg08551532	19	39998270	rs31726	rs31726	19	39914748				1.9e-60	0.408	6.2e-25	0.298
cg08551532	19	39998270	rs1433110	rs1433110	19	40061294				5.5e-09	0.449	1.2e-10	0.393
cg08551532	19	39998270	rs4803238 * rs4802035	rs4803238	19	39939991	rs4802035	19	40013920	1e-11	0.526	8.7e-08	0.465	0.046
cg03807316	19	39998290	rs31726	rs31726	19	39914748				9e-63	0.42	1.4e-25	0.305
cg03807316	19	39998290	rs1433110	rs1433110	19	40061294				3.9e-08	0.456	8.5e-13	0.418
cg03807316	19	39998290	rs4803238 * rs4802035	rs4803238	19	39939991	rs4802035	19	40013920	9.1e-10	0.516	1.2e-06	0.476	0.046
cg26466157	19	46930245	rs371657	rs371657	19	46937731				9.7e-46	0.325	2.2e-42	0.456
cg26466157	19	46930245	rs11083825	rs11083825	19	46926667				8.8e-14	0.398	5.1e-13	0.546
cg26466157	19	46930245	rs4803953	rs4803953	19	46959007				5.2e-07	0.43	3.4e-07	0.588
cg26466157	19	46930245	rs11083825 * rs371657	rs11083825	19	46926667	rs371657	19	46937731	2.7e-13	0.498	3.3e-10	0.65	0.155
cg15028160	19	49622717	rs736902	rs736902	9	136929046				1.3e-31	0.239	2.9e-12	0.155
cg15028160	19	49622717	rs441233	rs441233	9	136876021				8.4e-68	0.582	6.3e-46	0.564
cg15028160	19	49622717	rs465724 * rs736902	rs465724	9	136910097	rs736902	9	136929046	3.4e-10	0.636	2.4e-09	0.618	0.194
cg16140273	21	30455616	rs1571680	rs1571680	21	30470087				1.4e-61	0.411	1.9e-41	0.448
cg16140273	21	30455616	rs2832153	rs2832153	21	30409057				3.4e-11	0.462	1.9e-14	0.548
cg16140273	21	30455616	rs11700764 * rs2832173	rs11700764	21	30390557	rs2832173	21	30470512	2.6e-12	0.522	1.5e-06	0.594	0.497
cg18120111	21	43917047	rs12482483	rs12482483	21	43898112				1.9e-77	0.487	2.9e-47	0.493
cg18120111	21	43917047	rs12482483 * rs228050	rs12482483	21	43898112	rs228050	21	43952568	1.5e-09	0.543	1.5e-08	0.569	0.185
cg20460554	21	43917260	rs12482483	rs12482483	21	43898112				2.7e-107	0.61	9.5e-82	0.693
cg20460554	21	43917260	rs12482483 * rs228068	rs12482483	21	43898112	rs228068	21	43960219	1.2e-22	0.698	6.7e-09	0.737	0.265
