# Supplementary material for: Exhaustive search for epistatic effects on the human methylome
Source: Sci Rep. 2017 Oct 20;7:13669. doi: 10.1038/s41598-017-13256-9 (PMC5651902; doi:10.1038/s41598-017-13256-9)
Supplement: Supplementary file 3 — Supplementary Table 2 [file 41598_2017_13256_MOESM3_ESM.xlsx]

## Sheet: results_bottomUp_search_Models_
CpG	CHR	BP	Term_in_Model	SNP1	SNP1_CHR	SNP1_BP	SNP2	SNP2_CHR	SNP2_BP	DS_Term_P	DS_Model_R2	RS_Term_P	RS_Model_R2	DS_SNP_SNP_R2
cg02483661	1	2460621	rs3122922	rs3122922	1	2456203				2.31322e-27	0.207653	3.25839e-17	0.213585
cg02483661	1	2460621	rs3890745	rs3890745	1	2553624				2.37823e-05	0.239146	8.69664e-09	0.301269
cg02483661	1	2460621	rs1998759	rs1998759	1	2397174				1.14514e-05	0.270306	0.00380466	0.325144
cg02483661	1	2460621	rs2985862 * rs4474198	rs2985862	1	2452569	rs4474198	1	2553758	4.47399e-07	0.319115	8.2528e-05	0.38941	0.0465059
cg05117823	1	3056152	rs2235176	rs2235176	1	3054106				3.03711e-48	0.345093	1.39269e-44	0.474393
cg05117823	1	3056152	rs2817178	rs2817178	1	3047252				1.40432e-19	0.447498	7.24485e-08	0.526966
cg05117823	1	3056152	rs2981868	rs2981868	1	3026260				3.65218e-07	0.4776	0.00420358	0.540093
cg05117823	1	3056152	rs2235176 * rs2817178	rs2235176	1	3054106	rs2817178	1	3047252	2.32309e-15	0.549025	7.14982e-05	0.575341	0.00828758
cg17489312	1	9376039	rs17377597	rs17377597	1	9381482				1.94369e-25	0.193558	1.02059e-11	0.148008
cg17489312	1	9376039	rs4908843	rs4908843	1	9387359				1.94311e-13	0.278971	9.95198e-12	0.274965
cg17489312	1	9376039	rs732591	rs732591	1	9389218				0.00470067	0.293469	9.51851e-05	0.316749
cg17489312	1	9376039	rs564709	rs564709	1	9382285				1.78791e-12	0.36328	1.44464e-13	0.427574
cg17489312	1	9376039	rs17377597 * rs4908843	rs17377597	1	9381482	rs4908843	1	9387359	0.00341993	0.382349	0.00118779	0.460425	0.000849767
cg00025357	1	17577455	rs4363467	rs4363467	1	17586653				2.69428e-49	0.34428	7.15455e-40	0.434745
cg00025357	1	17577455	rs2977227 * rs1886301	rs2977227	1	17576328	rs1886301	1	17635411	0.000524989	0.389716	0.00223724	0.48777	0.0709651
cg20415053	1	26527928	rs17163749	rs17163749	1	26568165				5.01772e-33	0.248773	2.73237e-23	0.280982
cg20415053	1	26527928	rs11247870	rs11247870	1	26527163				7.41779e-30	0.420204	1.58866e-11	0.393999
cg20415053	1	26527928	rs11247915	rs11247915	1	26650550				2.86018e-09	0.463009	0.001119	0.423362
cg20415053	1	26527928	rs3795685	rs3795685	1	26601385				6.40276e-13	0.520229	1.0961e-10	0.498563
cg20415053	1	26527928	rs11247870 * rs3795685	rs11247870	1	26527163	rs3795685	1	26601385	1.39202e-09	0.563112	0.0025195	0.52525	0.00194351
cg20415053	1	26527928	rs11247936 * rs11247915	rs11247936	1	26698884	rs11247915	1	26650550	1.83888e-09	0.610189	0.000184588	0.560069	0.0111763
cg01018002	1	28844479	rs6686978	rs6686978	1	28563759				1.31871e-43	0.30476	3.19588e-25	0.300213
cg01018002	1	28844479	rs9426394 * rs1342086	rs9426394	1	29007729	rs1342086	1	28905566	6.59864e-12	0.427555	0.0011339	0.358344	0.0192772
cg10708898	1	35309303	rs12128624	rs12128624	1	35314841				1.19221e-52	0.368058	1.49664e-45	0.479647
cg10708898	1	35309303	rs12128624 * rs1570099	rs12128624	1	35314841	rs1570099	1	35299304	0.000217794	0.395126	1.7065e-06	0.532439	0.114879
cg10888390	1	38478117	rs535056	rs535056	1	38522092				6.98892e-08	0.0602815	9.97078e-09	0.110063
cg10888390	1	38478117	rs535056 * rs6600436	rs535056	1	38522092	rs6600436	1	38469500	0.00352125	0.0957977	0.00236514	0.168123	0.236834
cg00791851	1	76518896	rs12045798	rs12045798	1	76506114				1.92584e-118	0.646721	7.21391e-56	0.552286
cg00791851	1	76518896	rs1013629	rs1013629	1	76513759				2.93046e-45	0.762785	1.17053e-22	0.675429
cg00791851	1	76518896	rs1251493	rs1251493	1	76518108				1.58565e-08	0.783704	7.46733e-05	0.69461
cg00791851	1	76518896	rs1013629 * rs7545219	rs1013629	1	76513759	rs7545219	1	76527518	0.000751047	0.794223	0.000195087	0.71455	0.00268683
cg02157078	1	114888769	rs662353	rs662353	1	114885641				3.04412e-30	0.229642	8.34345e-21	0.253689
cg02157078	1	114888769	rs85139	rs85139	1	114897015				3.05519e-05	0.259894	1.98942e-05	0.303413
cg02157078	1	114888769	rs11102783	rs11102783	1	114882087				3.15952e-20	0.381043	2.01976e-15	0.439238
cg02157078	1	114888769	rs662353 * rs85139	rs662353	1	114885641	rs85139	1	114897015	9.39155e-10	0.436548	1.22275e-05	0.487889	0.0368022
cg03526459	1	146549940	rs692963	rs692963	1	146547985				4.49653e-77	0.490762	5.2446e-57	0.559652
cg03526459	1	146549940	rs12122534	rs12122534	1	146504399				6.34492e-22	0.578076	3.71511e-10	0.61653
cg03526459	1	146549940	rs11240099	rs11240099	1	146506626				1.90497e-38	0.699772	3.65847e-15	0.685411
cg03526459	1	146549940	rs17353053	rs17353053	1	146505912				3.60819e-09	0.721686	3.54531e-05	0.705474
cg03526459	1	146549940	rs575115	rs575115	1	146530412				2.80803e-11	0.746932	5.78385e-05	0.7235
cg03526459	1	146549940	rs6593732	rs6593732	1	146566324				1.43294e-09	0.766392	1.4169e-07	0.748514
cg03526459	1	146549940	rs2355388	rs2355388	1	146499296				1.02579e-22	0.808686	1.681e-17	0.804946
cg03526459	1	146549940	rs2031481 * rs2355388	rs2031481	1	146531022	rs2355388	1	146499296	2.52676e-06	0.841344	0.000594671	0.852951	0.00324046
cg03528325	1	158223921	rs1065457	rs1065457	1	158324425				7.32766e-12	0.0922192	3.19098e-15	0.190433
cg03528325	1	158223921	rs385597	rs385597	1	158158316				1.57086e-05	0.129468	1.60508e-06	0.25639
cg03528325	1	158223921	rs10908646 * rs691314	rs10908646	1	158292366	rs691314	1	158183942	0.000358696	0.176204	0.00164743	0.30812	0.129836
cg03528325	1	158223921	rs7544532 * rs691314	rs7544532	1	158292236	rs691314	1	158183942	0.00038263	0.176312	0.001038	0.315184	0.132205
cg16553119	1	165599451	rs1538116	rs1538116	1	165562982				1.62412e-64	0.425506	4.12241e-45	0.476299
cg16553119	1	165599451	rs4657454	rs4657454	1	165563940				4.19151e-64	0.424649	4.12241e-45	0.476299
cg16553119	1	165599451	rs9333413	rs9333413	1	165609300				2.95631e-24	0.53176	4.71367e-11	0.549901
cg16553119	1	165599451	rs959617	rs959617	1	165616881				0.000302292	0.545083	0.00105999	0.568806
cg16553119	1	165599451	rs9333379	rs9333379	1	165601566				3.57485e-09	0.577872	0.000197283	0.587746
cg16553119	1	165599451	rs16848502	rs16848502	1	165608441				0.000454351	0.59646	0.000256093	0.605282
cg16553119	1	165599451	rs1538116 * rs4147600	rs1538116	1	165562982	rs4147600	1	165605209	1.6926e-13	0.647088	6.31146e-08	0.659709	0.122866
cg16553119	1	165599451	rs4657454 * rs4147600	rs4657454	1	165563940	rs4147600	1	165605209	1.6926e-13	0.647088	6.31146e-08	0.659709	0.124033
cg17237951	1	180922636	rs10914143	rs10914143	1	180932973				9.31588e-20	0.15241	2.1115e-14	0.180693
cg17237951	1	180922636	rs10494536	rs10494536	1	180975865				1.57138e-10	0.223315	5.03479e-08	0.263856
cg17237951	1	180922636	rs7549545 * rs10494536	rs7549545	1	180939058	rs10494536	1	180975865	5.49548e-09	0.288664	2.9691e-05	0.329714	0.089766
cg17237951	1	180922636	rs7549545 * rs3827708	rs7549545	1	180939058	rs3827708	1	180972363	5.7524e-09	0.288676	2.72424e-05	0.331197	0.0914165
cg17237951	1	180922636	rs7549545 * rs7546157	rs7549545	1	180939058	rs7546157	1	180983057	5.80578e-09	0.288315	2.72424e-05	0.331197	0.0899488
cg14027288	1	180923683	rs3845419	rs3845419	1	180899683				3.6227e-11	0.086728	2.5723e-06	0.0782306
cg14027288	1	180923683	rs10494536	rs10494536	1	180975865				4.48854e-07	0.136099	0.000692528	0.11997
cg14027288	1	180923683	rs10914143	rs10914143	1	180932973				0.000193744	0.163885	1.56514e-07	0.204073
cg14027288	1	180923683	rs3845422 * rs10914143	rs3845422	1	181012971	rs10914143	1	180932973	1.14733e-09	0.27845	6.99097e-06	0.312067	0.0528599
cg26354017	1	205819088	rs823154	rs823154	1	205762406				1.02008e-157	0.750342	1.47246e-109	0.795266
cg26354017	1	205819088	rs1361754	rs1361754	1	205801872				7.47812e-21	0.792695	5.97976e-06	0.810364
cg26354017	1	205819088	rs2224	rs2224	1	205769551				4.53444e-26	0.831989	1.47181e-07	0.828555
cg26354017	1	205819088	rs823091 * rs708726	rs823091	1	205792836	rs708726	1	205762139	0.000889966	0.841495	0.000151853	0.845868	0.00172905
cg22029157	1	209979665	rs651141	rs651141	1	209955848				1.54959e-149	0.727569	2.85364e-97	0.755117
cg22029157	1	209979665	rs684083	rs684083	1	210014752				3.72307e-13	0.754653	1.18039e-08	0.781997
cg22029157	1	209979665	rs6685182	rs6685182	1	209968319				9.57177e-79	0.877219	5.88238e-34	0.866511
cg22029157	1	209979665	rs2236908	rs2236908	1	209971640				9.57177e-79	0.877219	5.88238e-34	0.866511
cg22029157	1	209979665	rs2236909	rs2236909	1	209971655				8.63524e-80	0.878847	5.88238e-34	0.866511
cg22029157	1	209979665	rs2235375	rs2235375	1	209965587				2.79827e-79	0.878598	1.6967e-33	0.866415
cg22029157	1	209979665	rs6689839	rs6689839	1	210027026				1.23213e-05	0.884386	0.000726229	0.87252
cg22029157	1	209979665	rs2236909 * rs6689839	rs2236909	1	209971655	rs6689839	1	210027026	2.12786e-21	0.905627	2.21582e-11	0.893769	0.0216541
cg22029157	1	209979665	rs6685182 * rs6689839	rs6685182	1	209968319	rs6689839	1	210027026	2.12786e-21	0.905627	2.21582e-11	0.893769	0.0214305
cg22029157	1	209979665	rs2236908 * rs6689839	rs2236908	1	209971640	rs6689839	1	210027026	2.12786e-21	0.905627	2.21582e-11	0.893769	0.0214305
cg22029157	1	209979665	rs2235375 * rs6689839	rs2235375	1	209965587	rs6689839	1	210027026	2.12786e-21	0.905627	2.21582e-11	0.893769	0.0210863
cg22352176	1	222987845	rs17535882	rs17535882	1	223082802				2.30246e-17	0.134839	2.65646e-16	0.203071
cg22352176	1	222987845	rs17476564	rs17476564	1	223062694				1.0954e-06	0.178747	0.00271998	0.237809
cg22352176	1	222987845	rs34419230	rs34419230	1	222987443				1.86454e-14	0.270175	2.06269e-08	0.318114
cg22352176	1	222987845	rs17476564 * rs17163572	rs17476564	1	223062694	rs17163572	1	223088807	1.62915e-05	0.318705	0.00203514	0.356985	0.0083083
cg09413723	1	246670859	rs10924752	rs10924752	1	246664131				2.10963e-25	0.192981	5.85787e-17	0.211848
cg09413723	1	246670859	rs10924753	rs10924753	1	246664178				2.10963e-25	0.192981	9.6243e-17	0.210542
cg09413723	1	246670859	rs10802415	rs10802415	1	246665393				2.10963e-25	0.192981	9.6243e-17	0.210542
cg09413723	1	246670859	rs1889543	rs1889543	1	246613241				1.71331e-10	0.258876	6.88311e-11	0.321716
cg09413723	1	246670859	rs12027904	rs12027904	1	246664280				6.94957e-13	0.338228	1.43189e-06	0.377696
cg09413723	1	246670859	rs10924752 * rs1889543	rs10924752	1	246664131	rs1889543	1	246613241	1.02651e-07	0.384996	0.000717244	0.415911	0.000324196
cg09413723	1	246670859	rs10924753 * rs1889543	rs10924753	1	246664178	rs1889543	1	246613241	1.02651e-07	0.384996	0.000717244	0.415911	0.000324196
cg09413723	1	246670859	rs10802415 * rs1889543	rs10802415	1	246665393	rs1889543	1	246613241	1.02651e-07	0.384996	0.000717244	0.415911	0.000324196
cg15316750	2	6636069	rs306195	rs306195	2	6629597				1.85108e-40	0.294271	2.72742e-42	0.456425
cg15316750	2	6636069	rs1462061 * rs306184	rs1462061	2	6606787	rs306184	2	6646177	0.000395582	0.332253	0.000393724	0.521971	0.103097
cg15014006	2	10574659	rs7559979	rs7559979	2	10582679				6.68288e-08	0.0604403	9.56759e-05	0.0568907
cg15014006	2	10574659	rs1974676	rs1974676	2	10563913				0.00155078	0.0829614	0.00579514	0.0901881
cg15014006	2	10574659	rs2357550	rs2357550	2	10582790				0.000330023	0.110543	4.55015e-06	0.159383
cg15014006	2	10574659	rs7559979 * rs1974676	rs7559979	2	10582679	rs1974676	2	10563913	0.000610532	0.143252	0.00567672	0.198228	0.0604689
cg14242246	2	27434262	rs2078616	rs2078616	2	27441904				3.0888e-85	0.528257	1.8377e-45	0.47897
cg14242246	2	27434262	rs2078616 * rs10181777	rs2078616	2	27441904	rs10181777	2	27187254	3.76565e-09	0.577011	1.66953e-05	0.543498	0.0455816
cg07066814	2	30557562	rs11680937	rs11680937	2	30559816				3.66363e-22	0.172607	1.18992e-12	0.159518
cg07066814	2	30557562	rs11683782	rs11683782	2	30531189				3.54492e-05	0.205091	0.0108138	0.183406
cg07066814	2	30557562	rs11680937 * rs11683782	rs11680937	2	30559816	rs11683782	2	30531189	1.07501e-06	0.254753	8.34735e-06	0.255776	0.00321679
cg09707038	2	47392853	rs13026158	rs13026158	2	47382606				4.26522e-29	0.218474	6.41905e-14	0.17541
cg09707038	2	47392853	rs13382303	rs13382303	2	47320846				4.73118e-09	0.273776	0.0002267	0.219129
cg09707038	2	47392853	rs13026158 * rs13382303	rs13026158	2	47382606	rs13382303	2	47320846	4.73972e-13	0.356956	0.000199638	0.272813	0.00540732
cg04846451	2	55452363	rs2118284	rs2118284	2	55435164				6.10635e-30	0.224186	7.1874e-27	0.317646
cg04846451	2	55452363	rs1009555	rs1009555	2	55340812				9.58228e-17	0.325346	3.50239e-11	0.414939
cg04846451	2	55452363	rs12713288 * rs6727131	rs12713288	2	55366639	rs6727131	2	55415620	3.99057e-12	0.402666	0.00012315	0.470609	0.00398192
cg02717117	2	55458694	rs7349405	rs7349405	2	55391294				6.27573e-59	0.397505	1.62175e-43	0.463985
cg02717117	2	55458694	rs6545480	rs6545480	2	55460751				6.49383e-17	0.474606	3.59146e-17	0.578853
cg02717117	2	55458694	rs12621144	rs12621144	2	55403635				3.16795e-16	0.541512	1.09821e-07	0.619966
cg02717117	2	55458694	rs2589092	rs2589092	2	55491330				2.81172e-25	0.630799	2.05618e-11	0.675754
cg02717117	2	55458694	rs6545480 * rs6545475	rs6545480	2	55460751	rs6545475	2	55395807	0.000561024	0.641875	8.12787e-06	0.709286	0.0240114
cg16570455	2	75147288	rs12713820	rs12713820	2	75190024				1.5887e-42	0.304547	1.11244e-22	0.273806
cg16570455	2	75147288	rs13012537 * rs10194977	rs13012537	2	75269064	rs10194977	2	75152500	1.00266e-06	0.353856	0.001432	0.331305	0.220429
cg16570455	2	75147288	rs754978 * rs10194977	rs754978	2	75271796	rs10194977	2	75152500	1.29831e-06	0.355786	0.00124346	0.334315	0.219601
cg02563156	2	105977603	rs4851752	rs4851752	2	105881547				7.7754e-62	0.411971	2.5265e-40	0.438457
cg02563156	2	105977603	rs2576776	rs2576776	2	105974978				1.96092e-11	0.463423	9.18918e-10	0.510123
cg02563156	2	105977603	rs6543288	rs6543288	2	105995617				0.00027737	0.479906	1.70828e-05	0.543513
cg02563156	2	105977603	rs880427	rs880427	2	105985228				1.03271e-07	0.511031	3.57087e-05	0.572788
cg02563156	2	105977603	rs11124031 * rs2576776	rs11124031	2	106020941	rs2576776	2	105974978	1.47431e-08	0.558447	1.47777e-09	0.643759	0.00104894
cg02563156	2	105977603	rs2679874 * rs6543286	rs2679874	2	105939430	rs6543286	2	105991702	3.59327e-05	0.596427	0.000843432	0.678295	0.164777
cg00318621	2	106887213	rs4676155	rs4676155	2	106888072				5.38231e-49	0.347846	5.56854e-31	0.356546
cg00318621	2	106887213	rs737101 * rs13014335	rs737101	2	106732545	rs13014335	2	106802805	0.00108971	0.397122	0.00169023	0.41757	0.0799872
cg00318621	2	106887213	rs737101 * rs4567955	rs737101	2	106732545	rs4567955	2	106790116	0.00116547	0.400293	0.00133779	0.421017	0.0794013
cg26009035	2	113341711	rs6747985	rs6747985	2	113238530				6.23572e-43	0.311373	2.87236e-19	0.236785
cg26009035	2	113341711	rs4849074	rs4849074	2	113301237				2.84557e-08	0.354156	1.0699e-07	0.310954
cg26009035	2	113341711	rs6734172 * rs4849074	rs6734172	2	113330638	rs4849074	2	113301237	1.05184e-10	0.4724	8.14615e-07	0.401789	0.0458869
cg22084806	2	114261270	rs6748429	rs6748429	2	114135023				1.54208e-37	0.274628	1.33214e-23	0.284254
cg22084806	2	114261270	rs1631611	rs1631611	2	114327183				2.80072e-05	0.303516	3.37343e-06	0.341106
cg22084806	2	114261270	rs1665358	rs1665358	2	114325089				1.36678e-05	0.311685	1.03188e-06	0.349074
cg22084806	2	114261270	rs1867868 * rs1665358	rs1867868	2	114162983	rs1665358	2	114325089	1.29224e-12	0.395264	0.000487172	0.396547	0.000318527
cg22084806	2	114261270	rs1867868 * rs1631611	rs1867868	2	114162983	rs1631611	2	114327183	1.29224e-12	0.395264	0.000487172	0.396547	0.000160716
cg05308744	2	130956199	rs4309618	rs4309618	2	132274077				3.21815e-12	0.0952044	2.51694e-06	0.0783575
cg05308744	2	130956199	rs6985	rs6985	2	130909061				9.95033e-09	0.156208	2.46615e-24	0.348313
cg05308744	2	130956199	rs6985 * rs7574466	rs6985	2	130909061	rs7574466	2	132312705	2.10936e-08	0.224209	1.29639e-06	0.428244	0.000647578
cg10479234	2	162277174	rs10175058	rs10175058	2	162276981				2.44577e-46	0.328217	1.46215e-25	0.303668
cg10479234	2	162277174	rs10490565	rs10490565	2	161943126				5.8809e-07	0.363881	0.00104591	0.333451
cg10479234	2	162277174	rs13017694	rs13017694	2	162433413				0.00173317	0.379131	0.000378368	0.366599
cg10479234	2	162277174	rs10175058 * rs13017694	rs10175058	2	162276981	rs13017694	2	162433413	1.74342e-06	0.416339	1.83042e-05	0.420095	0.00426136
cg03345454	2	202901428	rs10931978	rs10931978	2	202775055				1.09499e-52	0.364406	1.20301e-31	0.362756
cg03345454	2	202901428	rs13026106	rs13026106	2	202907053				1.59369e-32	0.518855	2.16249e-20	0.522415
cg03345454	2	202901428	rs12478708	rs12478708	2	202904098				1.59369e-32	0.518855	2.16249e-20	0.522415
cg03345454	2	202901428	rs10931978 * rs13026106	rs10931978	2	202775055	rs13026106	2	202907053	2.73215e-06	0.546755	0.000259379	0.554226	0.00445223
cg03345454	2	202901428	rs10931978 * rs12478708	rs10931978	2	202775055	rs12478708	2	202904098	2.73215e-06	0.546755	0.000259379	0.554226	0.00445223
cg06181187	2	209010896	rs2289917	rs2289917	2	209010891				2.18583e-175	0.782025	2.12843e-108	0.791775
cg06181187	2	209010896	rs796280	rs796280	2	209028191				9.48819e-06	0.791402	0.000595318	0.80206
cg06181187	2	209010896	rs2084872	rs2084872	2	208969865				0.000736714	0.797067	0.000273561	0.812246
cg06181187	2	209010896	rs6758279 * rs2854711	rs6758279	2	209019793	rs2854711	2	209011867	0.00170742	0.80518	0.00161527	0.826528	3.18992e-05
cg22177286	2	231728967	rs2918009	rs2918009	2	231727806				4.70241e-22	0.170034	5.21711e-10	0.126527
cg22177286	2	231728967	rs4972973	rs4972973	2	231737798				3.40802e-07	0.216658	0.000468424	0.170227
cg22177286	2	231728967	rs6745382	rs6745382	2	231765704				0.00022704	0.241627	9.78172e-05	0.219928
cg22177286	2	231728967	rs4972973 * rs6745382	rs4972973	2	231737798	rs6745382	2	231765704	3.21068e-05	0.278921	2.76767e-05	0.283947	0.0484482
cg20333027	2	231728977	rs4972973	rs4972973	2	231737798				1.81378e-22	0.173628	7.50592e-11	0.137584
cg20333027	2	231728977	rs6745382	rs6745382	2	231765704				8.1722e-05	0.202843	2.29556e-05	0.202048
cg20333027	2	231728977	rs13429810	rs13429810	2	231776523				6.43878e-17	0.309141	2.9382e-11	0.317616
cg20333027	2	231728977	rs4972973 * rs6745382	rs4972973	2	231737798	rs6745382	2	231765704	0.0016096	0.331973	0.000378692	0.36192	0.0484482
cg18346707	2	231732249	rs3111754	rs3111754	2	231733703				1.10382e-79	0.498406	1.04592e-56	0.560017
cg18346707	2	231732249	rs2894720	rs2894720	2	231726156				9.30615e-08	0.528407	2.12339e-08	0.607128
cg18346707	2	231732249	rs2894720 * rs1438145	rs2894720	2	231726156	rs1438145	2	231727399	0.00322097	0.545536	1.75278e-05	0.642446	0.0664071
cg19455189	2	231742734	rs4972973	rs4972973	2	231737798				1.50242e-16	0.129596	1.32974e-05	0.0690182
cg19455189	2	231742734	rs2918009	rs2918009	2	231727806				0.000777831	0.15335	0.000461802	0.113743
cg19455189	2	231742734	rs6745382	rs6745382	2	231765704				0.000182908	0.181022	8.52964e-05	0.1665
cg19455189	2	231742734	rs4972973 * rs6745382	rs4972973	2	231737798	rs6745382	2	231765704	7.88765e-07	0.233166	6.14579e-06	0.243139	0.0484482
cg07301105	2	232379665	rs11685196	rs11685196	2	232381298				2.38573e-69	0.454777	9.63999e-43	0.460014
cg07301105	2	232379665	rs1797396	rs1797396	2	232403863				1.38835e-20	0.542857	3.16509e-12	0.544312
cg07301105	2	232379665	rs1797393	rs1797393	2	232423757				8.13481e-43	0.685783	3.32791e-23	0.673676
cg07301105	2	232379665	rs1797394	rs1797394	2	232424046				1.26982e-42	0.684414	3.32791e-23	0.673676
cg07301105	2	232379665	rs11685196 * rs1667305	rs11685196	2	232381298	rs1667305	2	232403829	9.85373e-08	0.711167	3.22209e-08	0.716599	0.305364
cg03475776	2	240114298	rs3791549	rs3791549	2	240109024				2.19623e-27	0.209931	1.72612e-13	0.169725
cg03475776	2	240114298	rs753302	rs753302	2	240114137				1.16474e-32	0.404678	3.87529e-18	0.356839
cg03475776	2	240114298	rs3791501	rs3791501	2	240075590				2.89194e-31	0.546273	4.52912e-12	0.454671
cg03475776	2	240114298	rs548717	rs548717	2	240125545				2.71488e-45	0.698441	1.49014e-21	0.604209
cg03475776	2	240114298	rs11693556	rs11693556	2	240117931				7.1327e-17	0.739479	1.3876e-05	0.6322
cg03475776	2	240114298	rs1962113 * rs11693556	rs1962113	2	240108117	rs11693556	2	240117931	2.89259e-12	0.774509	0.000656776	0.669696	0.0784734
cg08144588	3	3080327	rs9843087	rs9843087	3	3093277				2.8095e-25	0.192761	9.60362e-20	0.242725
cg08144588	3	3080327	rs9839494	rs9839494	3	3078603				8.01366e-15	0.284441	4.65676e-10	0.339877
cg08144588	3	3080327	rs13088151	rs13088151	3	3049520				1.32483e-06	0.320668	0.000817917	0.369376
cg08144588	3	3080327	rs11920374 * rs9839494	rs11920374	3	3092546	rs9839494	3	3078603	1.91441e-07	0.368144	1.5215e-07	0.448213	0.0402067
cg13916117	3	3080338	rs9843087	rs9843087	3	3093277				8.73505e-23	0.177766	1.02678e-22	0.274913
cg13916117	3	3080338	rs13088151	rs13088151	3	3049520				4.98322e-09	0.23638	4.63684e-06	0.329639
cg13916117	3	3080338	rs9839494	rs9839494	3	3078603				4.72325e-08	0.280335	5.96557e-07	0.388663
cg13916117	3	3080338	rs11920374 * rs9839494	rs11920374	3	3092546	rs9839494	3	3078603	4.2116e-08	0.336277	7.92242e-08	0.471219	0.0402067
cg16519197	3	4211558	rs2587907	rs2587907	3	4235671				1.00907e-51	0.35796	8.99881e-28	0.326588
cg16519197	3	4211558	rs2629250	rs2629250	3	4239394				3.7359e-50	0.351272	1.43158e-27	0.325444
cg16519197	3	4211558	rs2029597	rs2029597	3	4336907				2.17696e-06	0.382764	3.28999e-06	0.377074
cg16519197	3	4211558	rs973177 * rs2029597	rs973177	3	4191172	rs2029597	3	4336907	5.73507e-09	0.434943	5.38792e-06	0.436541	0.130814
cg09251074	3	15345626	rs9837421	rs9837421	3	15347293				8.01369e-23	0.174688	5.85977e-16	0.199071
cg09251074	3	15345626	rs2729682	rs2729682	3	15354946				7.36681e-18	0.289242	3.79512e-08	0.281663
cg09251074	3	15345626	rs9837421 * rs2729682	rs9837421	3	15347293	rs2729682	3	15354946	0.000485317	0.315892	0.00313283	0.317503	0.00087111
cg27104695	3	15345841	rs9837421	rs9837421	3	15347293				9.43806e-67	0.436559	7.1607e-50	0.512507
cg27104695	3	15345841	rs2729682	rs2729682	3	15354946				2.35693e-59	0.662111	2.72599e-20	0.634443
cg27104695	3	15345841	rs17041035	rs17041035	3	15381532				0.00403341	0.668738	0.00299023	0.647855
cg27104695	3	15345841	rs9837421 * rs2729682	rs9837421	3	15347293	rs2729682	3	15354946	1.92539e-25	0.738053	8.67732e-10	0.698845	0.00087111
cg13050802	3	32509039	rs164216	rs164216	3	32497829				2.8955e-72	0.466084	1.79068e-41	0.448826
cg13050802	3	32509039	rs421653	rs421653	3	32511650				1.07955e-24	0.567663	6.67197e-12	0.532396
cg13050802	3	32509039	rs164220	rs164220	3	32564072				8.25047e-18	0.628257	2.99361e-12	0.605751
cg13050802	3	32509039	rs164220 * rs6550135	rs164220	3	32564072	rs6550135	3	32592852	2.74413e-08	0.670412	8.57299e-05	0.637422	0.00116833
cg05625284	3	32509105	rs421653	rs421653	3	32511650				2.02951e-67	0.445397	1.62566e-25	0.303201
cg05625284	3	32509105	rs164220	rs164220	3	32564072				4.39495e-23	0.545192	2.10807e-13	0.421414
cg05625284	3	32509105	rs347152	rs347152	3	32473318				2.74491e-09	0.578587	9.02944e-07	0.470797
cg05625284	3	32509105	rs164220 * rs68571	rs164220	3	32564072	rs68571	3	32502408	2.00882e-06	0.610615	0.000389662	0.506957	0.301374
cg12941369	3	33839389	rs7649799	rs7649799	3	33850279				1.64388e-46	0.333856	3.50043e-16	0.201678
cg12941369	3	33839389	rs12495243	rs12495243	3	33866929				1.64388e-46	0.333856	7.93751e-17	0.209729
cg12941369	3	33839389	rs7610183	rs7610183	3	33867279				5.63548e-05	0.358592	0.00107134	0.249575
cg12941369	3	33839389	rs9851801 * rs9848859	rs9851801	3	33853747	rs9848859	3	33963571	6.34128e-05	0.399696	0.000445525	0.312676	0.0947021
cg12941369	3	33839389	rs12495243 * rs9848859	rs12495243	3	33866929	rs9848859	3	33963571	6.34128e-05	0.399696	0.000445525	0.312676	0.0947021
cg12941369	3	33839389	rs10865850 * rs9848859	rs10865850	3	33900980	rs9848859	3	33963571	6.74696e-05	0.400609	0.00048248	0.31268	0.0963233
cg12941369	3	33839389	rs7649799 * rs9848859	rs7649799	3	33850279	rs9848859	3	33963571	6.74696e-05	0.400609	0.00048248	0.31268	0.0953941
cg24524379	3	46600244	rs939421	rs939421	3	46576081				8.05392e-42	0.300746	1.55567e-27	0.323405
cg24524379	3	46600244	rs7650998	rs7650998	3	46607255				1.69002e-12	0.368741	6.99194e-07	0.387813
cg24524379	3	46600244	rs12637699	rs12637699	3	46628443				1.8378e-05	0.394523	2.20519e-06	0.437306
cg24524379	3	46600244	rs9883208	rs9883208	3	46588700				1.66218e-21	0.496116	1.92843e-09	0.50626
cg24524379	3	46600244	rs9810340	rs9810340	3	46584172				5.76446e-07	0.523254	1.50595e-06	0.550984
cg24524379	3	46600244	rs3806700	rs3806700	3	46617311				5.92545e-14	0.576242	2.86174e-05	0.581039
cg24524379	3	46600244	rs11713702	rs11713702	3	46636886				7.16717e-37	0.693274	6.78945e-17	0.673451
cg24524379	3	46600244	rs12637699 * rs1520483	rs12637699	3	46628443	rs1520483	3	46510209	0.00120141	0.705352	7.6074e-05	0.699832	0.0180164
cg02071172	3	64430000	rs2371526	rs2371526	3	64424973				2.94384e-76	0.481227	4.7312e-51	0.519728
cg02071172	3	64430000	rs13076812	rs13076812	3	64418041				1.13655e-08	0.515956	0.000163652	0.544258
cg02071172	3	64430000	rs6809391 * rs13087994	rs6809391	3	64438795	rs13087994	3	64396723	0.000740811	0.541643	0.000345502	0.595398	0.029534
cg03329597	3	108125523	rs4855651	rs4855651	3	108111663				1.17232e-227	0.865456	2.48627e-93	0.740644
cg03329597	3	108125523	rs7652606	rs7652606	3	108160339				2.1526e-06	0.872054	4.49448e-10	0.772304
cg03329597	3	108125523	rs3996018	rs3996018	3	108163202				0.000371818	0.875773	1.00809e-07	0.794713
cg03329597	3	108125523	rs6786473 * rs3957543	rs6786473	3	108118500	rs3957543	3	108126872	4.33984e-05	0.882738	1.07479e-05	0.816864	0.0145781
cg12315391	3	157815145	rs4680416	rs4680416	3	157858930				1.71675e-44	0.317312	1.85867e-21	0.260748
cg12315391	3	157815145	rs1656369	rs1656369	3	158280085				1.34255e-07	0.357467	0.000128848	0.301412
cg12315391	3	157815145	rs12631529	rs12631529	3	157727846				1.19986e-13	0.426941	2.07471e-11	0.406094
cg12315391	3	157815145	rs10936111	rs10936111	3	157586847				3.31062e-09	0.469309	1.18444e-06	0.458137
cg12315391	3	157815145	rs1608107 * rs1589526	rs1608107	3	157774677	rs1589526	3	157856146	2.11104e-10	0.525591	1.69839e-06	0.519603	0.0573674
cg12315391	3	157815145	rs1608107 * rs6777853	rs1608107	3	157774677	rs6777853	3	157857861	4.17885e-10	0.52357	1.46748e-06	0.521248	0.0571684
cg12315391	3	157815145	rs12631529 * rs1589526	rs12631529	3	157727846	rs1589526	3	157856146	4.17885e-10	0.52357	1.46748e-06	0.521248	0.0552641
cg12315391	3	157815145	rs7642028 * rs1589526	rs7642028	3	157774287	rs1589526	3	157856146	4.17885e-10	0.52357	7.98075e-07	0.507931	0.0565192
cg12315391	3	157815145	rs12631529 * rs6777853	rs12631529	3	157727846	rs6777853	3	157857861	4.17885e-10	0.52357	7.98075e-07	0.507931	0.0550248
cg12315391	3	157815145	rs7642028 * rs6777853	rs7642028	3	157774287	rs6777853	3	157857861	4.17885e-10	0.52357	7.98075e-07	0.507931	0.0562981
cg06085579	3	171509822	rs13075194	rs13075194	3	171521613				3.77555e-76	0.482674	2.77742e-44	0.469938
cg06085579	3	171509822	rs1574455 * rs4894509	rs1574455	3	171509135	rs4894509	3	171504273	1.50652e-07	0.521158	2.04982e-05	0.521133	0.000808838
cg18482112	3	184209105	rs13067302	rs13067302	3	184214759				4.76927e-33	0.244852	9.18898e-21	0.253233
cg18482112	3	184209105	rs6443976	rs6443976	3	184202412				1.08373e-17	0.350712	2.80005e-14	0.387845
cg18482112	3	184209105	rs13069321	rs13069321	3	184170992				1.04056e-07	0.387035	0.00137785	0.413156
cg18482112	3	184209105	rs7433233	rs7433233	3	184218736				0.000146302	0.406594	0.000210933	0.444049
cg18482112	3	184209105	rs13067302 * rs6443976	rs13067302	3	184214759	rs6443976	3	184202412	0.000233336	0.430951	0.000176619	0.483083	0.116226
cg22462726	3	184209261	rs9822959	rs9822959	3	184198443				1.49693e-48	0.340023	1.23021e-25	0.304429
cg22462726	3	184209261	rs6443973	rs6443973	3	184199695				1.49693e-48	0.340023	1.23021e-25	0.304429
cg22462726	3	184209261	rs6443976	rs6443976	3	184202412				3.66912e-06	0.370925	1.9732e-08	0.37875
cg22462726	3	184209261	rs13069321	rs13069321	3	184170992				1.14201e-14	0.442519	6.77569e-07	0.43282
cg22462726	3	184209261	rs13067302	rs13067302	3	184214759				5.58076e-10	0.48622	2.32519e-10	0.508448
cg22462726	3	184209261	rs7433233	rs7433233	3	184218736				5.44935e-06	0.508935	0.000202041	0.534643
cg22462726	3	184209261	rs6443976 * rs13067302	rs6443976	3	184202412	rs13067302	3	184214759	6.22111e-16	0.577453	7.8353e-12	0.615408	0.116226
cg18522231	3	196705629	rs475273	rs475273	3	196705452				3.30555e-91	0.544422	3.12471e-41	0.445836
cg18522231	3	196705629	rs1212343	rs1212343	3	196683777				2.96997e-18	0.610603	5.06974e-16	0.567443
cg18522231	3	196705629	rs505651 * rs11717211	rs505651	3	196704489	rs11717211	3	196681938	0.000845052	0.63687	5.95374e-05	0.620008	0.101117
cg00356499	4	3516065	rs3468	rs3468	4	3505448				5.87363e-27	0.204501	1.97601e-21	0.260462
cg00356499	4	3516065	rs4690099	rs4690099	4	3454454				1.68353e-07	0.250306	6.94649e-05	0.304215
cg00356499	4	3516065	rs1794444	rs1794444	4	3517732				0.00182266	0.268934	1.12817e-05	0.353216
cg00356499	4	3516065	rs3182	rs3182	4	3510598				9.72944e-37	0.468241	4.57196e-16	0.485017
cg00356499	4	3516065	rs3468 * rs3182	rs3468	4	3505448	rs3182	4	3510598	6.73453e-11	0.520411	0.00256733	0.51175	0.00207864
cg04857395	4	3516637	rs3468	rs3468	4	3505448				9.79591e-36	0.263131	1.38533e-16	0.20693
cg04857395	4	3516637	rs4690099	rs4690099	4	3454454				4.42946e-05	0.290689	0.00302182	0.235793
cg04857395	4	3516637	rs4037688	rs4037688	4	3560987				3.84916e-10	0.347016	3.73331e-05	0.284292
cg04857395	4	3516637	rs3468 * rs3182	rs3468	4	3505448	rs3182	4	3510598	1.0026e-27	0.539165	1.2675e-11	0.435967	0.00207864
cg27321949	4	3516692	rs3468	rs3468	4	3505448				2.97273e-25	0.195241	3.3848e-17	0.213395
cg27321949	4	3516692	rs3182	rs3182	4	3510598				2.46056e-13	0.280856	1.99026e-08	0.297405
cg27321949	4	3516692	rs4037688	rs4037688	4	3560987				5.37985e-09	0.332114	3.43907e-05	0.342202
cg27321949	4	3516692	rs3468 * rs3182	rs3468	4	3505448	rs3182	4	3510598	3.05624e-05	0.365276	0.00137311	0.37895	0.00207864
cg25215230	4	15679598	rs10008376	rs10008376	4	15623955				1.74559e-153	0.734812	6.53051e-88	0.71933
cg25215230	4	15679598	rs7438356	rs7438356	4	15624770				7.91336e-151	0.731298	2.81463e-86	0.714838
cg25215230	4	15679598	rs6449161	rs6449161	4	15692954				8.02779e-05	0.738914	1.07248e-08	0.746484
cg25215230	4	15679598	rs9996452 * rs11729955	rs9996452	4	15560631	rs11729955	4	15689632	0.000136262	0.751629	0.000315613	0.781021	0.00965828
cg16781992	4	20985623	rs6841954	rs6841954	4	20985138				1.65122e-34	0.259	7.64447e-28	0.328987
cg16781992	4	20985623	rs6825511	rs6825511	4	21002294				4.03246e-09	0.312386	4.23973e-07	0.389411
cg16781992	4	20985623	rs2043388	rs2043388	4	21063825				3.54768e-05	0.333909	2.65627e-05	0.429662
cg16781992	4	20985623	rs6841954 * rs6811024	rs6841954	4	20985138	rs6811024	4	20952556	0.000397198	0.361857	7.1024e-07	0.495949	0.103274
cg03420978	4	37542310	rs7659133	rs7659133	4	37551947				2.36098e-24	0.185592	9.5368e-18	0.219676
cg03420978	4	37542310	rs11945368	rs11945368	4	37555712				2.8304e-15	0.282643	2.52078e-05	0.273397
cg03420978	4	37542310	rs2939748	rs2939748	4	37537569				1.13205e-15	0.371651	9.27626e-08	0.345256
cg03420978	4	37542310	rs7659133 * rs2939748	rs7659133	4	37551947	rs2939748	4	37537569	8.43315e-05	0.399911	0.000133886	0.39213	0.00271594
cg24826020	4	38070998	rs2052693	rs2052693	4	38070606				1.95015e-126	0.665939	3.12571e-69	0.632678
cg24826020	4	38070998	rs10021783	rs10021783	4	38145373				3.64372e-10	0.694188	0.000439847	0.647318
cg24826020	4	38070998	rs10018836 * rs10013783	rs10018836	4	38031927	rs10013783	4	38107811	0.000441068	0.716008	0.00078738	0.672705	0.0530507
cg24826020	4	38070998	rs6820715 * rs10013783	rs6820715	4	38031790	rs10013783	4	38107811	0.000556115	0.716008	0.00078738	0.672705	0.0521111
cg18401298	4	40890484	rs13110219	rs13110219	4	40941473				1.13634e-42	0.305425	6.70805e-24	0.2866
cg18401298	4	40890484	rs4861322	rs4861322	4	40874516				5.33898e-28	0.452103	4.4273e-25	0.500871
cg18401298	4	40890484	rs13139548	rs13139548	4	40908139				8.70479e-16	0.52027	0.000573928	0.523106
cg18401298	4	40890484	rs7685182	rs7685182	4	40892200				1.46486e-42	0.670854	1.22372e-22	0.655972
cg18401298	4	40890484	rs6814800	rs6814800	4	40895037				2.40737e-25	0.7364	2.65288e-28	0.774748
cg18401298	4	40890484	rs4327523	rs4327523	4	40946750				4.23779e-07	0.751094	8.48998e-06	0.791457
cg18401298	4	40890484	rs4861322 * rs13139548	rs4861322	4	40874516	rs13139548	4	40908139	1.44133e-09	0.773225	2.42869e-09	0.821121	0.00103227
cg18401298	4	40890484	rs4861330 * rs13139548	rs4861330	4	40913247	rs13139548	4	40908139	2.9401e-07	0.789999	0.000443774	0.83653	0.0152102
cg22060735	4	56213336	rs13120134	rs13120134	4	56281320				4.69491e-15	0.119172	2.107e-15	0.193105
cg22060735	4	56213336	rs11932595	rs11932595	4	56323597				2.12703e-07	0.169965	9.67808e-06	0.25049
cg22060735	4	56213336	rs1985606 * rs11932595	rs1985606	4	56207711	rs11932595	4	56323597	0.000101816	0.231189	4.1486e-05	0.315974	0.0568547
cg13985817	4	56685845	rs17086162	rs17086162	4	56779989				1.05532e-47	0.336684	5.95018e-35	0.392728
cg13985817	4	56685845	rs4865041	rs4865041	4	56742205				1.16758e-08	0.381271	0.00143853	0.41752
cg13985817	4	56685845	rs7679852	rs7679852	4	56683846				5.18527e-08	0.419715	6.04178e-05	0.452686
cg13985817	4	56685845	rs11937308	rs11937308	4	56715816				3.32636e-06	0.447143	0.0024457	0.473513
cg13985817	4	56685845	rs4865041 * rs7679852	rs4865041	4	56742205	rs7679852	4	56683846	7.10799e-08	0.487198	4.45385e-07	0.530379	0.0125215
cg16606320	4	56685972	rs17086162	rs17086162	4	56779989				4.98081e-40	0.290678	3.01908e-25	0.300465
cg16606320	4	56685972	rs4865041 * rs7679852	rs4865041	4	56742205	rs7679852	4	56683846	5.97273e-07	0.406167	0.00251788	0.394491	0.0125215
cg21056723	4	56686117	rs17086162	rs17086162	4	56779989				2.55985e-34	0.254797	2.52864e-23	0.280584
cg21056723	4	56686117	rs4865041	rs4865041	4	56742205				1.39893e-05	0.28592	0.00222293	0.308039
cg21056723	4	56686117	rs4865041 * rs7679852	rs4865041	4	56742205	rs7679852	4	56683846	5.59182e-07	0.342417	3.94079e-05	0.390862	0.0125215
cg13547725	4	56686245	rs17086162	rs17086162	4	56779989				9.86729e-39	0.286721	5.4015e-31	0.35667
cg13547725	4	56686245	rs7679852	rs7679852	4	56683846				3.81697e-05	0.3143	0.00079681	0.385252
cg13547725	4	56686245	rs3213948	rs3213948	4	56734701				5.46955e-08	0.357494	6.07457e-05	0.422345
cg13547725	4	56686245	rs7679852 * rs4865041	rs7679852	4	56683846	rs4865041	4	56742205	6.65973e-06	0.394244	4.38736e-05	0.471344	0.0125215
cg07126637	4	71248757	rs13136907	rs13136907	4	71133300				2.61802e-37	0.273612	1.21893e-34	0.389966
cg07126637	4	71248757	rs6600824 * rs13435339	rs6600824	4	71252241	rs13435339	4	71231241	8.49457e-05	0.311435	8.83642e-08	0.497744	0.0327143
cg13023646	4	165898835	rs4541460	rs4541460	4	165872587				2.87442e-12	0.0954192	8.9092e-05	0.0574928
cg13023646	4	165898835	rs6847808	rs6847808	4	165974407				6.76124e-06	0.135063	0.00380956	0.0891928
cg13023646	4	165898835	rs10517825 * rs6847808	rs10517825	4	165893486	rs6847808	4	165974407	0.000561362	0.196568	0.00262255	0.143533	5.46773e-05
cg05211868	4	184718046	rs4535371	rs4535371	4	184710939				2.22922e-07	0.0563659	1.24476e-05	0.0689859
cg05211868	4	184718046	rs6833435	rs6833435	4	184710337				1.86028e-06	0.10254	0.000402142	0.114215
cg05211868	4	184718046	rs4535371 * rs4370182	rs4535371	4	184710939	rs4370182	4	184712051	0.00273566	0.13337	0.000282133	0.177375	0.00108028
cg21159260	5	475889	rs2241597	rs2241597	5	480509				1.11661e-25	0.194916	5.50359e-19	0.233637
cg21159260	5	475889	rs6555242	rs6555242	5	416546				3.59663e-14	0.283836	3.60424e-07	0.302056
cg21159260	5	475889	rs17562461	rs17562461	5	411361				0.000345301	0.305243	0.00156651	0.330716
cg21159260	5	475889	rs3867180	rs3867180	5	527298				1.45367e-11	0.359342	0.000172119	0.367577
cg21159260	5	475889	rs12521051	rs12521051	5	560440				2.04371e-06	0.390963	8.7711e-05	0.405211
cg21159260	5	475889	rs17563576	rs17563576	5	560476				4.94255e-06	0.38779	8.7711e-05	0.405211
cg21159260	5	475889	rs12514037	rs12514037	5	164193				0.00134157	0.406691	0.00157326	0.430181
cg21159260	5	475889	rs6555242 * rs12514037	rs6555242	5	416546	rs12514037	5	164193	0.000348729	0.430573	1.04393e-05	0.481947	0.0029938
cg08769156	5	1641766	rs7736340	rs7736340	5	1560716				2.40098e-37	0.277423	1.59941e-28	0.333934
cg08769156	5	1641766	rs12515344	rs12515344	5	1689521				3.43672e-11	0.339812	9.38712e-07	0.390459
cg08769156	5	1641766	rs17596634	rs17596634	5	1565568				9.41955e-20	0.443223	1.24615e-07	0.445493
cg08769156	5	1641766	rs16883212 * rs6880499	rs16883212	5	1689029	rs6880499	5	1670369	0.000614713	0.4725	5.45769e-05	0.519838	0.000338508
cg12427317	5	34743138	rs9283739	rs9283739	5	34749416				3.07532e-74	0.472046	2.30595e-42	0.457006
cg12427317	5	34743138	rs336462	rs336462	5	34795305				2.25938e-16	0.539362	9.37879e-09	0.517681
cg12427317	5	34743138	rs6893661	rs6893661	5	34732224				6.43833e-06	0.559616	0.000111576	0.545185
cg12427317	5	34743138	rs11740818 * rs6893661	rs11740818	5	34700704	rs6893661	5	34732224	6.23884e-21	0.681125	5.86929e-11	0.649641	0.0403767
cg12150022	5	74349993	rs6894634	rs6894634	5	74300613				2.83802e-36	0.265722	2.2422e-13	0.168836
cg12150022	5	74349993	rs6895821	rs6895821	5	74300599				3.79631e-36	0.265343	5.52908e-13	0.165016
cg12150022	5	74349993	rs10067703	rs10067703	5	74292694				3.82875e-06	0.299308	0.000319825	0.20713
cg12150022	5	74349993	rs7707833 * rs7718341	rs7707833	5	74287863	rs7718341	5	74353702	1.94236e-07	0.382836	2.1706e-05	0.310129	0.0374088
cg12150022	5	74349993	rs6453104 * rs7718341	rs6453104	5	74289069	rs7718341	5	74353702	1.01779e-07	0.385981	3.53031e-05	0.312525	0.0380676
cg02087079	5	177811349	rs7722612	rs7722612	5	177826469				1.60226e-26	0.202154	1.80546e-17	0.218348
cg02087079	5	177811349	rs2973715	rs2973715	5	177797336				3.83375e-07	0.245122	0.000510726	0.254164
cg02087079	5	177811349	rs17648414	rs17648414	5	177851690				4.92675e-06	0.279783	0.000921109	0.28726
cg02087079	5	177811349	rs7722612 * rs4502846	rs7722612	5	177826469	rs4502846	5	177844385	1.19464e-06	0.329633	0.000290227	0.3552	0.0060906
cg16644338	5	178977394	rs4128628	rs4128628	5	179038877				1.12573e-35	0.263597	1.31677e-18	0.230031
cg16644338	5	178977394	rs4700810	rs4700810	5	178991794				1.85887e-12	0.335734	3.51441e-09	0.320088
cg16644338	5	178977394	rs12521172	rs12521172	5	179000849				1.85887e-12	0.335734	5.81006e-09	0.315162
cg16644338	5	178977394	rs12332384	rs12332384	5	178940593				4.35234e-11	0.394062	1.49718e-09	0.40409
cg16644338	5	178977394	rs7380706	rs7380706	5	178961872				1.3504e-09	0.438632	0.000167585	0.437008
cg16644338	5	178977394	rs4128628 * rs7733389	rs4128628	5	179038877	rs7733389	5	178974997	0.00102546	0.45999	0.000292425	0.483004	0.151544
cg11939631	5	178977406	rs4128628	rs4128628	5	179038877				1.00353e-31	0.237684	9.11909e-18	0.220512
cg11939631	5	178977406	rs4700810	rs4700810	5	178991794				1.59247e-12	0.312766	4.25585e-10	0.320905
cg11939631	5	178977406	rs12521172	rs12521172	5	179000849				1.59247e-12	0.312766	3.8646e-10	0.320462
cg11939631	5	178977406	rs12332384	rs12332384	5	178940593				5.39726e-09	0.361141	7.40866e-11	0.418526
cg11939631	5	178977406	rs7733389	rs7733389	5	178974997				2.33295e-06	0.392283	4.1523e-05	0.455633
cg11939631	5	178977406	rs4128628 * rs7733389	rs4128628	5	179038877	rs7733389	5	178974997	1.82197e-06	0.428941	0.00140217	0.486549	0.151544
cg04718853	6	33401192	rs11757379	rs11757379	6	33542661				1.68586e-44	0.316375	3.82853e-18	0.224171
cg04718853	6	33401192	rs17627049	rs17627049	6	33537802				1.81869e-08	0.361003	1.36627e-05	0.28245
cg04718853	6	33401192	rs7747216 * rs394199	rs7747216	6	33476718	rs394199	6	33553580	1.15814e-07	0.417415	0.000428896	0.34592	7.17641e-05
cg00334056	6	33755658	rs943475	rs943475	6	33749978				1.55132e-36	0.267394	1.4268e-21	0.261984
cg00334056	6	33755658	rs2296330	rs2296330	6	33650621				4.90049e-11	0.330395	5.83343e-10	0.352595
cg00334056	6	33755658	rs4713691	rs4713691	6	33790415				1.25819e-07	0.369637	1.55092e-05	0.397375
cg00334056	6	33755658	rs943475 * rs4713677	rs943475	6	33749978	rs4713677	6	33731225	2.27838e-06	0.412112	4.42283e-05	0.467462	0.0313922
cg12241963	6	33807279	rs11753875	rs11753875	6	33804310				5.15756e-40	0.290122	1.22761e-28	0.334193
cg12241963	6	33807279	rs6931760	rs6931760	6	33813971				3.41544e-30	0.453049	1.84501e-13	0.446755
cg12241963	6	33807279	rs7761859	rs7761859	6	33804137				2.99043e-11	0.501546	1.07596e-07	0.500994
cg12241963	6	33807279	rs11753875 * rs6931760	rs11753875	6	33804310	rs6931760	6	33813971	1.12765e-23	0.599688	2.43545e-13	0.596088	0.0340804
cg21141234	6	100067169	rs4840080	rs4840080	6	100164250				6.85806e-29	0.217798	2.02532e-16	0.205596
cg21141234	6	100067169	rs13195012	rs13195012	6	99995629				6.23099e-13	0.297073	1.66707e-13	0.342144
cg21141234	6	100067169	rs13198933	rs13198933	6	99870365				1.74959e-10	0.354837	0.000127371	0.379128
cg21141234	6	100067169	rs17826560 * rs13195012	rs17826560	6	100195578	rs13195012	6	99995629	4.27879e-17	0.449646	7.91018e-07	0.448183	0.0476461
cg16655765	6	110680256	rs9398235	rs9398235	6	110732116				1.24327e-39	0.287295	2.5516e-22	0.269981
cg16655765	6	110680256	rs9320331	rs9320331	6	110747068				1.98416e-06	0.321523	1.91349e-07	0.338479
cg16655765	6	110680256	rs7748253	rs7748253	6	110701451				5.20969e-15	0.401994	1.35108e-10	0.428155
cg16655765	6	110680256	rs3818100	rs3818100	6	110748641				0.00148194	0.416951	9.98106e-06	0.470781
cg16655765	6	110680256	rs9386897	rs9386897	6	110741865				6.93345e-05	0.442108	0.00173949	0.492309
cg16655765	6	110680256	rs9487396	rs9487396	6	110732209				0.000268813	0.457777	1.93744e-08	0.548292
cg16655765	6	110680256	rs9320328 * rs9400382	rs9320328	6	110724106	rs9400382	6	110727448	2.45157e-06	0.508889	0.000188714	0.598309	0.0189186
cg13266496	6	110720918	rs2235989	rs2235989	6	110714584				5.06176e-60	0.402631	3.01957e-38	0.421196
cg13266496	6	110720918	rs9386897	rs9386897	6	110741865				3.82222e-13	0.464674	2.26357e-07	0.474945
cg13266496	6	110720918	rs17569742	rs17569742	6	110686091				0.000123472	0.481657	0.000112607	0.505564
cg13266496	6	110720918	rs9320331	rs9320331	6	110747068				1.35334e-06	0.502299	1.79791e-06	0.546138
cg13266496	6	110720918	rs2207356	rs2207356	6	110741611				5.64278e-07	0.532341	0.000664971	0.567261
cg13266496	6	110720918	rs7756222	rs7756222	6	110746526				3.2615e-13	0.582057	1.22538e-07	0.610145
cg13266496	6	110720918	rs9320328 * rs9400382	rs9320328	6	110724106	rs9400382	6	110727448	1.15487e-09	0.626512	0.000466576	0.649082	0.0189186
cg00083206	6	110721305	rs11153232	rs11153232	6	110716252				1.48989e-114	0.628762	4.6632e-76	0.667566
cg00083206	6	110721305	rs2057149	rs2057149	6	110717493				2.62464e-06	0.646432	0.00138027	0.681264
cg00083206	6	110721305	rs9386897	rs9386897	6	110741865				1.49494e-12	0.682009	9.6253e-08	0.712718
cg00083206	6	110721305	rs9320331	rs9320331	6	110747068				6.82417e-10	0.702902	5.4906e-09	0.745995
cg00083206	6	110721305	rs7756222	rs7756222	6	110746526				6.58319e-21	0.752522	2.9799e-10	0.779816
cg00083206	6	110721305	rs9320328 * rs9400382	rs9320328	6	110724106	rs9400382	6	110727448	1.16722e-08	0.776764	2.60816e-06	0.804787	0.0189186
cg15172529	6	116783000	rs11755235	rs11755235	6	116899002				4.75398e-36	0.256374	1.15799e-36	0.407682
cg15172529	6	116783000	rs7757967	rs7757967	6	116899322				2.02727e-12	0.328345	0.000223384	0.438564
cg15172529	6	116783000	rs2213561	rs2213561	6	116773400				2.68752e-09	0.37795	1.06244e-05	0.480523
cg15172529	6	116783000	rs12209580 * rs2213561	rs12209580	6	117078784	rs2213561	6	116773400	4.2598e-08	0.425695	0.000567466	0.517407	0.0626125
cg22676075	6	135203613	rs1040806	rs1040806	6	135176176				3.10699e-197	0.825118	2.50982e-138	0.865379
cg22676075	6	135203613	rs2205843	rs2205843	6	135206783				1.30729e-08	0.836978	0.000633051	0.871378
cg22676075	6	135203613	rs6569976	rs6569976	6	135224753				6.19835e-05	0.842997	0.000177974	0.878325
cg22676075	6	135203613	rs4896109 * rs6569982	rs4896109	6	135157534	rs6569982	6	135256495	0.000238826	0.854378	0.00062109	0.891308	0.119702
cg22676075	6	135203613	rs4896109 * rs728030	rs4896109	6	135157534	rs728030	6	135246294	0.000497892	0.850053	0.000638067	0.891504	0.116552
cg02662417	6	157161545	rs287913	rs287913	6	157178429				3.11291e-119	0.642888	2.83087e-66	0.615285
cg02662417	6	157161545	rs184074	rs184074	6	157216039				6.92089e-17	0.692492	1.12013e-06	0.647438
cg02662417	6	157161545	rs287873	rs287873	6	157203063				6.3403e-27	0.755841	3.34303e-15	0.715264
cg02662417	6	157161545	rs9384506	rs9384506	6	157182192				1.04219e-20	0.795799	2.97494e-17	0.777249
cg02662417	6	157161545	rs1537583	rs1537583	6	157048637				0.000205152	0.803605	0.000653642	0.787607
cg02662417	6	157161545	rs6905191	rs6905191	6	157196760				8.41125e-16	0.828417	3.56162e-08	0.810129
cg02662417	6	157161545	rs9480394	rs9480394	6	157155993				5.23819e-83	0.919249	7.1622e-24	0.866283
cg02662417	6	157161545	rs184074 * rs287905	rs184074	6	157216039	rs287905	6	157161580	0.00109971	0.925424	0.000232853	0.876591	0.0204598
cg21984374	6	166290219	rs2453396	rs2453396	6	166287984				3.06162e-44	0.319294	5.82494e-32	0.365675
cg21984374	6	166290219	rs2280556 * rs6922489	rs2280556	6	166289033	rs6922489	6	166262523	7.45502e-06	0.375897	0.00043437	0.420098	0.0747399
cg01243879	6	166722248	rs9356478	rs9356478	6	166751416				1.53421e-32	0.245946	3.50558e-23	0.279095
cg01243879	6	166722248	rs4709111	rs4709111	6	166751690				9.97044e-11	0.309172	7.54608e-12	0.387599
cg01243879	6	166722248	rs10806847 * rs9459651	rs10806847	6	166739684	rs9459651	6	166728106	0.0016827	0.340697	0.00455108	0.453185	0.0156957
cg07404200	6	166876585	rs2235280	rs2235280	6	166886496				5.001e-27	0.207786	1.89313e-11	0.144669
cg07404200	6	166876585	rs9459678	rs9459678	6	166883981				3.58585e-14	0.297041	7.25541e-11	0.262856
cg07404200	6	166876585	rs2230730	rs2230730	6	166862233				5.76992e-08	0.34102	1.06707e-06	0.32505
cg07404200	6	166876585	rs9459678 * rs4710056	rs9459678	6	166883981	rs4710056	6	166906171	0.000170286	0.372925	5.01679e-05	0.392841	0.0489109
cg02289903	6	166876736	rs2235280	rs2235280	6	166886496				3.67336e-22	0.1729	1.16856e-12	0.159614
cg02289903	6	166876736	rs6910121	rs6910121	6	166862844				1.88318e-11	0.24812	3.2187e-10	0.26883
cg02289903	6	166876736	rs2235276 * rs9459678	rs2235276	6	166907173	rs9459678	6	166883981	1.66586e-08	0.322742	2.2887e-05	0.368654	0.0244182
cg11744817	6	166876826	rs9459678	rs9459678	6	166883981				5.87059e-27	0.203815	3.76831e-13	0.165612
cg11744817	6	166876826	rs2235280	rs2235280	6	166886496				1.14214e-15	0.301924	1.88053e-07	0.243987
cg11744817	6	166876826	rs9355581	rs9355581	6	166865273				8.09615e-08	0.344104	2.13036e-09	0.334815
cg11744817	6	166876826	rs9459678 * rs4710056	rs9459678	6	166883981	rs4710056	6	166906171	2.57354e-08	0.397864	0.000260867	0.380311	0.0489109
cg17946038	6	170337747	rs924039	rs924039	6	170362120				5.30084e-22	0.169073	4.65911e-14	0.176579
cg17946038	6	170337747	rs3012361	rs3012361	6	170448999				0.00106851	0.188213	0.00340605	0.205847
cg17946038	6	170337747	rs2935066	rs2935066	6	170448237				0.00106851	0.188213	0.00340605	0.205847
cg17946038	6	170337747	rs4710838 * rs3012361	rs4710838	6	170382806	rs3012361	6	170448999	0.000870775	0.221508	0.00484713	0.249298	0.0841936
cg17946038	6	170337747	rs4710838 * rs2935066	rs4710838	6	170382806	rs2935066	6	170448237	0.000870775	0.221508	0.00484713	0.249298	0.083463
cg13751778	6	170337826	rs924039	rs924039	6	170362120				9.39942e-30	0.223293	1.46894e-21	0.261848
cg13751778	6	170337826	rs3012361	rs3012361	6	170448999				0.000464113	0.243889	0.000279896	0.299328
cg13751778	6	170337826	rs2935066	rs2935066	6	170448237				0.000464113	0.243889	0.000279896	0.299328
cg13751778	6	170337826	rs4710838 * rs3012361	rs4710838	6	170382806	rs3012361	6	170448999	0.00181817	0.271911	0.00348094	0.343503	0.0841936
cg13751778	6	170337826	rs4710838 * rs2935066	rs4710838	6	170382806	rs2935066	6	170448237	0.00181817	0.271911	0.00348094	0.343503	0.083463
cg16479102	6	170418678	rs11753530	rs11753530	6	170384298				4.0727e-15	0.120523	5.60472e-16	0.200429
cg16479102	6	170418678	rs4710838	rs4710838	6	170382806				1.06479e-06	0.167102	1.48618e-05	0.255424
cg16479102	6	170418678	rs9356679	rs9356679	6	170417634				5.96781e-08	0.217632	1.64713e-06	0.316722
cg16479102	6	170418678	rs4710838 * rs9356679	rs4710838	6	170382806	rs9356679	6	170417634	8.51542e-06	0.261027	0.00502308	0.348987	0.000135964
cg12407882	7	205759	rs4074119	rs4074119	7	198903				2.07798e-34	0.257492	1.21413e-21	0.262738
cg12407882	7	205759	rs6972063	rs6972063	7	189720				8.2583e-11	0.321826	3.77406e-07	0.3311
cg12407882	7	205759	rs4645514	rs4645514	7	163185				0.00024424	0.343451	1.27133e-05	0.370911
cg12407882	7	205759	rs4916935 * rs4916966	rs4916935	7	197267	rs4916966	7	181005	0.000142981	0.383294	0.000894926	0.419037	0.0916562
cg14362192	7	710284	rs4357190	rs4357190	7	837407				7.43916e-23	0.176125	1.05731e-11	0.14825
cg14362192	7	710284	rs4415214	rs4415214	7	746917				2.7409e-10	0.242531	0.00281221	0.178744
cg14362192	7	710284	rs4415214 * rs4724821	rs4415214	7	746917	rs4724821	7	762544	2.2192e-06	0.295304	0.000582879	0.232387	0.00154555
cg11064039	7	766100	rs4724821	rs4724821	7	762544				2.45427e-185	0.798925	7.88158e-107	0.786961
cg11064039	7	766100	rs4719499	rs4719499	7	871369				5.96344e-09	0.81187	3.05934e-05	0.800609
cg11064039	7	766100	rs4724821 * rs7785252	rs4724821	7	762544	rs7785252	7	902394	4.92298e-05	0.820217	0.00195064	0.811428	0.0390028
cg12575883	7	1003710	rs10256972	rs10256972	7	1039003				3.74265e-54	0.376399	2.8071e-29	0.340382
cg12575883	7	1003710	rs4723801	rs4723801	7	1086077				2.06025e-11	0.431911	3.47361e-05	0.38214
cg12575883	7	1003710	rs6979076	rs6979076	7	1116247				0.000398666	0.451089	0.000566902	0.405679
cg12575883	7	1003710	rs2397	rs2397	7	1004523				2.63474e-06	0.478007	8.86611e-05	0.44073
cg12575883	7	1003710	rs7811408	rs7811408	7	985840				6.42297e-08	0.511476	4.55397e-06	0.480765
cg12575883	7	1003710	rs10265758	rs10265758	7	1172518				6.53988e-05	0.530417	0.00116555	0.505731
cg12575883	7	1003710	rs2363286	rs2363286	7	1091625				4.8337e-06	0.552913	1.38231e-05	0.539008
cg12575883	7	1003710	rs10272099 * rs10274367	rs10272099	7	1016948	rs10274367	7	1117436	6.34233e-18	0.636743	0.00168906	0.560881	0.120467
cg08883853	7	1026168	rs10256972	rs10256972	7	1039003				7.65577e-69	0.452331	2.05515e-50	0.515243
cg08883853	7	1026168	rs10274367	rs10274367	7	1117436				0.000228822	0.469739	0.000220528	0.538214
cg08883853	7	1026168	rs10272099 * rs10274367	rs10272099	7	1016948	rs10274367	7	1117436	1.1053e-05	0.515025	0.000204675	0.582018	0.120467
cg06387496	7	2775674	rs208346	rs208346	7	2799686				3.81543e-53	0.372502	7.20972e-25	0.296601
cg06387496	7	2775674	rs798549 * rs798522	rs798549	7	2760750	rs798522	7	2776132	8.11198e-08	0.463784	0.00143203	0.372903	0.0264756
cg23786580	7	43204506	rs2330745	rs2330745	7	43195455				7.43252e-17	0.124861	1.97226e-13	0.156937
cg23786580	7	43204506	rs7795607	rs7795607	7	43202351				9.42457e-09	0.184904	0.000652073	0.195302
cg23786580	7	43204506	rs6463170	rs6463170	7	43207862				8.51552e-15	0.280741	4.78715e-10	0.298414
cg23786580	7	43204506	rs6463170 * rs12690832	rs6463170	7	43207862	rs12690832	7	43173610	4.13539e-05	0.316892	0.000186825	0.351814	0.00577002
cg23786580	7	43204506	rs7795607 * rs6967694	rs7795607	7	43202351	rs6967694	7	43213748	0.000316625	0.347467	0.000249087	0.393523	0.00720318
cg05606455	7	43288757	rs10281626	rs10281626	7	43290540				4.02741e-32	0.243952	2.82387e-21	0.260201
cg05606455	7	43288757	rs17172181	rs17172181	7	43283115				2.03041e-14	0.331079	1.06629e-11	0.371171
cg05606455	7	43288757	rs6973466	rs6973466	7	43292323				7.3417e-09	0.378183	6.37762e-07	0.426632
cg05606455	7	43288757	rs7795607	rs7795607	7	43202351				0.000493257	0.396441	0.00337433	0.447502
cg05606455	7	43288757	rs10281626 * rs11771692	rs10281626	7	43290540	rs11771692	7	43288484	1.53055e-07	0.440284	0.00402731	0.476868	0.0666891
cg02964324	7	43291318	rs10281626	rs10281626	7	43290540				6.41871e-104	0.594834	1.34899e-54	0.546185
cg02964324	7	43291318	rs2330785	rs2330785	7	43276428				1.04556e-08	0.621635	0.000207504	0.570196
cg02964324	7	43291318	rs2330784	rs2330784	7	43268689				6.05687e-07	0.642341	1.00751e-05	0.600397
cg02964324	7	43291318	rs1544418	rs1544418	7	43355734				6.88078e-14	0.681982	1.76434e-05	0.627267
cg02964324	7	43291318	rs10281626 * rs2330785	rs10281626	7	43290540	rs2330785	7	43276428	2.25386e-06	0.70101	0.000504119	0.651129	0.0255051
cg26010879	7	73157217	rs6460052	rs6460052	7	73151644				1.38657e-40	0.292719	1.57339e-20	0.252063
cg26010879	7	73157217	rs6964590	rs6964590	7	73308350				1.08538e-20	0.408872	1.15844e-11	0.360985
cg26010879	7	73157217	rs1136647	rs1136647	7	73280020				4.52821e-34	0.55864	3.46641e-12	0.461613
cg26010879	7	73157217	rs4484568 * rs1136647	rs4484568	7	73187651	rs1136647	7	73280020	1.00442e-07	0.60507	9.39418e-06	0.528969	0.0579073
cg05517791	7	73157351	rs6460052	rs6460052	7	73151644				1.52815e-27	0.207849	3.78727e-19	0.236754
cg05517791	7	73157351	rs6964590	rs6964590	7	73308350				7.40709e-11	0.27684	1.63589e-06	0.29512
cg05517791	7	73157351	rs1136647	rs1136647	7	73280020				4.37548e-24	0.410315	1.00894e-09	0.383833
cg05517791	7	73157351	rs6460052 * rs1136647	rs6460052	7	73151644	rs1136647	7	73280020	0.00111047	0.430673	0.00483015	0.413286	0.0401077
cg15035350	7	83824382	rs7808547	rs7808547	7	83753167				3.40151e-33	0.247838	7.03629e-08	0.0882437
cg15035350	7	83824382	rs12707628	rs12707628	7	83817895				3.21439e-08	0.296125	1.16691e-07	0.164796
cg15035350	7	83824382	rs1594379	rs1594379	7	84431213				7.73799e-05	0.321233	0.000517013	0.204593
cg15035350	7	83824382	rs1989964	rs1989964	7	83859120				5.70972e-05	0.346507	4.13403e-06	0.2663
cg15035350	7	83824382	rs12707628 * rs1989964	rs12707628	7	83817895	rs1989964	7	83859120	2.88395e-22	0.469957	1.34243e-06	0.34124	0.0251059
cg05742308	7	83824384	rs7808547	rs7808547	7	83753167				1.95149e-27	0.208868	7.21116e-09	0.100974
cg05742308	7	83824384	rs12707628	rs12707628	7	83817895				5.76362e-08	0.258523	2.40583e-05	0.153093
cg05742308	7	83824384	rs594533	rs594533	7	83936564				3.94418e-06	0.293933	4.22198e-08	0.240971
cg05742308	7	83824384	rs12707628 * rs1989964	rs12707628	7	83817895	rs1989964	7	83859120	7.14392e-27	0.452806	9.15669e-08	0.336228	0.0251059
cg01480180	7	90896329	rs2278303	rs2278303	7	90964367				8.52843e-103	0.595027	1.08784e-56	0.559906
cg01480180	7	90896329	rs930110	rs930110	7	90949831				2.36459e-06	0.614945	0.000176782	0.584482
cg01480180	7	90896329	rs4140878	rs4140878	7	91184277				0.000442098	0.625742	3.56893e-06	0.617033
cg01480180	7	90896329	rs6957957 * rs1429524	rs6957957	7	90988001	rs1429524	7	90944268	0.000343952	0.648647	0.000402927	0.655552	0.0074201
cg11236311	7	105172168	rs10435352	rs10435352	7	105252718				1.17638e-16	0.129259	1.00052e-14	0.184557
cg11236311	7	105172168	rs17345800	rs17345800	7	105277793				3.48372e-08	0.182921	9.27694e-06	0.242576
cg11236311	7	105172168	rs6949597 * rs1706889	rs6949597	7	105249120	rs1706889	7	105231535	0.000821554	0.222037	0.000428391	0.320405	0.0296531
cg04162299	7	111825813	rs2188535	rs2188535	7	112047227				7.11178e-43	0.306653	1.83479e-30	0.351672
cg04162299	7	111825813	rs12705815	rs12705815	7	111818296				2.08497e-07	0.345773	4.8689e-06	0.399534
cg04162299	7	111825813	rs2729547	rs2729547	7	111817732				2.01006e-05	0.372378	0.0012681	0.424747
cg04162299	7	111825813	rs12705815 * rs2523036	rs12705815	7	111818296	rs2523036	7	112040361	5.2333e-15	0.456484	0.000836491	0.471345	0.00022232
cg11377827	7	129417148	rs6467264	rs6467264	7	129407261				6.25563e-19	0.146297	1.08309e-14	0.184674
cg11377827	7	129417148	rs11773023	rs11773023	7	129343967				6.44159e-06	0.182481	0.00054908	0.222862
cg11377827	7	129417148	rs4731632	rs4731632	7	129429664				4.6465e-10	0.246358	9.56401e-08	0.298312
cg11377827	7	129417148	rs11773023 * rs4731632	rs11773023	7	129343967	rs4731632	7	129429664	0.0021066	0.270328	0.000781656	0.340583	0.0612137
cg05908241	7	143109367	rs12703526	rs12703526	7	143107588				1.29102e-18	0.144211	1.76373e-12	0.157422
cg05908241	7	143109367	rs10808027	rs10808027	7	143186288				3.10422e-05	0.177268	0.00181395	0.190626
cg05908241	7	143109367	rs12703526 * rs2966712	rs12703526	7	143107588	rs2966712	7	143167123	1.93271e-06	0.23416	0.000112712	0.250919	0.0231024
cg05726600	7	150498594	rs1006581	rs1006581	7	150511923				1.92482e-60	0.404807	4.28178e-31	0.357615
cg05726600	7	150498594	rs7809861	rs7809861	7	150513061				2.78936e-18	0.489302	1.88215e-08	0.426427
cg05726600	7	150498594	rs6980179	rs6980179	7	150525410				0.00149559	0.501779	0.000120962	0.45865
cg05726600	7	150498594	rs741061	rs741061	7	150501245				1.53443e-39	0.64698	1.69177e-18	0.58426
cg05726600	7	150498594	rs17197782	rs17197782	7	150522100				4.14284e-09	0.672285	5.19515e-05	0.610279
cg05726600	7	150498594	rs1006581 * rs741062	rs1006581	7	150511923	rs741062	7	150501038	0.000167311	0.688171	8.99861e-05	0.645567	0.0810264
cg23958373	8	599963	rs89975	rs89975	8	587113				2.47873e-47	0.334531	7.72981e-37	0.410181
cg23958373	8	599963	rs1669733	rs1669733	8	606696				1.07693e-104	0.734447	9.4852e-68	0.779983
cg23958373	8	599963	rs10092924	rs10092924	8	654796				8.41896e-08	0.750515	0.000403807	0.790766
cg23958373	8	599963	rs3735933 * rs7004577	rs3735933	8	593041	rs7004577	8	655142	2.77448e-17	0.819902	8.57365e-06	0.829217	0.0900175
cg23958373	8	599963	rs3735933 * rs10104028	rs3735933	8	593041	rs10104028	8	655056	1.2288e-16	0.81908	7.92391e-06	0.829483	0.096719
cg23958373	8	599963	rs3735933 * rs7463586	rs3735933	8	593041	rs7463586	8	656238	3.45441e-16	0.822555	7.92391e-06	0.829483	0.0915003
cg23958373	8	599963	rs4735900 * rs10092924	rs4735900	8	607161	rs10092924	8	654796	1.67134e-05	0.842602	2.35884e-12	0.864077	0.000206429
cg07234876	8	600039	rs89975	rs89975	8	587113				5.37727e-50	0.349842	3.92626e-37	0.412713
cg07234876	8	600039	rs1669733	rs1669733	8	606696				2.6299e-115	0.763689	7.94395e-66	0.77464
cg07234876	8	600039	rs3735933 * rs7004577	rs3735933	8	593041	rs7004577	8	655142	2.0414e-27	0.833308	2.30934e-09	0.81993	0.0900175
cg07234876	8	600039	rs3735933 * rs10104028	rs3735933	8	593041	rs10104028	8	655056	6.32703e-27	0.832763	2.25025e-09	0.820117	0.096719
cg07234876	8	600039	rs3735933 * rs7463586	rs3735933	8	593041	rs7463586	8	656238	1.55373e-26	0.836107	2.25025e-09	0.820117	0.0915003
cg07234876	8	600039	rs3735933 * rs10092924	rs3735933	8	593041	rs10092924	8	654796	0.000671478	0.854145	5.80192e-08	0.849367	0.000213242
cg07234876	8	600039	rs4735900 * rs10092924	rs4735900	8	607161	rs10092924	8	654796	6.74958e-05	0.870528	2.62932e-05	0.86514	0.000206429
cg02524346	8	600233	rs89975	rs89975	8	587113				7.66795e-52	0.364634	3.38929e-38	0.421776
cg02524346	8	600233	rs1669733	rs1669733	8	606696				1.41189e-124	0.79049	3.18146e-80	0.820475
cg02524346	8	600233	rs3735933 * rs7004577	rs3735933	8	593041	rs7004577	8	655142	4.12787e-17	0.833107	2.11513e-08	0.854506	0.0900175
cg02524346	8	600233	rs3735933 * rs10104028	rs3735933	8	593041	rs10104028	8	655056	1.04964e-16	0.832823	2.77149e-08	0.854511	0.096719
cg02524346	8	600233	rs3735933 * rs7463586	rs3735933	8	593041	rs7463586	8	656238	1.17791e-17	0.837924	2.77149e-08	0.854511	0.0915003
cg10396713	8	602097	rs1669733	rs1669733	8	606696				1.17464e-40	0.297862	3.33657e-30	0.349213
cg10396713	8	602097	rs10092924	rs10092924	8	654796				1.74542e-08	0.344657	2.19687e-05	0.392189
cg10396713	8	602097	rs336430	rs336430	8	576209				8.72255e-22	0.457398	7.28769e-10	0.468877
cg10396713	8	602097	rs10092924 * rs336439	rs10092924	8	654796	rs336439	8	634607	3.02308e-10	0.510951	5.4306e-07	0.529901	0.0344636
cg10396713	8	602097	rs10092924 * rs3735933	rs10092924	8	654796	rs3735933	8	593041	9.08435e-05	0.534717	3.85666e-05	0.569302	0.000213242
cg08454824	8	637468	rs11137016	rs11137016	8	633684				1.04393e-87	0.537819	1.27317e-52	0.531718
cg08454824	8	637468	rs10092924	rs10092924	8	654796				4.55484e-09	0.570915	1.1141e-05	0.56463
cg08454824	8	637468	rs6559181	rs6559181	8	720491				6.2665e-08	0.597681	1.02631e-07	0.607432
cg08454824	8	637468	rs336439 * rs9314603	rs336439	8	634607	rs9314603	8	639796	2.20184e-05	0.631396	6.43394e-05	0.658436	0.10438
cg08454824	8	637468	rs336439 * rs925280	rs336439	8	634607	rs925280	8	639681	2.31113e-05	0.631535	6.60692e-05	0.658881	0.101669
cg20911707	8	3855415	rs2740943	rs2740943	8	3870616				1.44652e-10	0.0819441	3.6851e-08	0.10267
cg20911707	8	3855415	rs1403593	rs1403593	8	3856183				0.000203699	0.111028	4.28172e-05	0.158357
cg20911707	8	3855415	rs2740943 * rs1403593	rs2740943	8	3870616	rs1403593	8	3856183	0.000477083	0.144421	0.00138208	0.205044	0.104217
cg24387126	8	11617293	rs1296025	rs1296025	8	11694650				1.43024e-13	0.105604	2.52712e-07	0.0916683
cg24387126	8	11617293	rs2645444	rs2645444	8	11651553				3.18569e-08	0.161535	1.42625e-05	0.153982
cg24387126	8	11617293	rs17810889	rs17810889	8	11623236				6.21765e-06	0.199035	1.26621e-05	0.212981
cg24387126	8	11617293	rs17810889 * rs13258488	rs17810889	8	11623236	rs13258488	8	11648590	0.00200921	0.230579	1.80849e-06	0.291226	0.158378
cg01644798	8	11617305	rs1296025	rs1296025	8	11694650				3.10204e-12	0.095159	7.69675e-06	0.0718143
cg01644798	8	11617305	rs17810889	rs17810889	8	11623236				4.62106e-05	0.128734	0.00151269	0.109423
cg01644798	8	11617305	rs2645444	rs2645444	8	11651553				3.47839e-08	0.183401	4.03421e-07	0.189631
cg01644798	8	11617305	rs17810889 * rs13258488	rs17810889	8	11623236	rs13258488	8	11648590	0.000206239	0.21859	0.000538991	0.243525	0.158378
cg09768257	8	11628346	rs13258488	rs13258488	8	11648590				1.19174e-13	0.10622	2.05038e-11	0.144237
cg09768257	8	11628346	rs13258488 * rs17810889	rs13258488	8	11648590	rs17810889	8	11623236	4.53246e-10	0.203984	1.41516e-08	0.29291	0.158378
cg06872257	8	16859636	rs6587009	rs6587009	8	16867375				5.09824e-35	0.258512	4.09453e-16	0.201454
cg06872257	8	16859636	rs1689897 * rs7835212	rs1689897	8	16847582	rs7835212	8	16831052	1.6778e-05	0.312853	0.000429478	0.267702	0.058472
cg11196848	8	16859833	rs6587009	rs6587009	8	16867375				1.41163e-44	0.317818	1.61277e-18	0.229678
cg11196848	8	16859833	rs1689897 * rs7835212	rs1689897	8	16847582	rs7835212	8	16831052	7.89194e-05	0.365606	2.26566e-05	0.307489	0.058472
cg18237323	8	22089615	rs11136002	rs11136002	8	22217082				2.28532e-23	0.178891	1.1994e-16	0.207072
cg18237323	8	22089615	rs7821707	rs7821707	8	22086018				1.81003e-06	0.219325	0.00196875	0.237922
cg18237323	8	22089615	rs11136002 * rs7821707	rs11136002	8	22217082	rs7821707	8	22086018	0.000375732	0.249513	0.000413876	0.286337	0.224611
cg02463440	8	22132932	rs4872466	rs4872466	8	22164201				1.0857e-64	0.43186	1.08909e-41	0.449521
cg02463440	8	22132932	rs13249656	rs13249656	8	22113565				6.58811e-06	0.453325	0.002014	0.470862
cg02463440	8	22132932	rs4872466 * rs13249656	rs4872466	8	22164201	rs13249656	8	22113565	0.000666455	0.473537	0.00277278	0.497705	0.0387358
cg04899715	8	23609424	rs17089579	rs17089579	8	23600918				2.72994e-93	0.55946	2.489e-68	0.626641
cg04899715	8	23609424	rs11985119	rs11985119	8	23612138				1.97111e-22	0.641234	1.27011e-15	0.700281
cg04899715	8	23609424	rs443535 * rs10097518	rs443535	8	23603029	rs10097518	8	23615779	0.000634597	0.662705	4.53411e-06	0.738082	0.0153758
cg04899715	8	23609424	rs412403 * rs10097518	rs412403	8	23604730	rs10097518	8	23615779	0.000607106	0.663015	3.99539e-06	0.736796	0.0157392
cg04899715	8	23609424	rs568890 * rs10097518	rs568890	8	23604431	rs10097518	8	23615779	0.00040919	0.665139	0.000141543	0.726003	0.0162554
cg04899715	8	23609424	rs568890 * rs6984789	rs568890	8	23604431	rs6984789	8	23617016	0.00040919	0.665139	0.000108412	0.727121	0.0162554
cg26679047	8	35297622	rs10104759	rs10104759	8	35304398				7.0585e-08	0.0602464	0.000298121	0.0500822
cg26679047	8	35297622	rs1528721	rs1528721	8	35276729				0.00671258	0.0783348	0.000568858	0.0942314
cg26679047	8	35297622	rs10104759 * rs1528721	rs10104759	8	35304398	rs1528721	8	35276729	3.83707e-05	0.122255	2.10307e-06	0.182269	0.0739438
cg25540871	8	38561225	rs11997244	rs11997244	8	38559326				6.73234e-09	0.0703355	1.19176e-08	0.109385
cg25540871	8	38561225	rs9650336 * rs2411279	rs9650336	8	38506158	rs2411279	8	38535185	1.28386e-05	0.163737	0.00526816	0.178943	0.0133924
cg18808929	8	61825469	rs10108543	rs10108543	8	61860596				2.5614e-07	0.056704	0.00627101	0.0315904
cg18808929	8	61825469	rs6982364	rs6982364	8	61842845				7.3788e-06	0.0987749	3.0213e-06	0.106898
cg18808929	8	61825469	rs10156284	rs10156284	8	61811764				0.00057561	0.124461	0.00363197	0.138489
cg18808929	8	61825469	rs11785004 * rs7825402	rs11785004	8	61853035	rs7825402	8	61811734	0.00131493	0.156597	0.00219483	0.229839	0.000184922
cg23108931	8	105342351	rs7010076	rs7010076	8	105342827				2.05026e-87	0.531173	1.01312e-44	0.47331
cg23108931	8	105342351	rs2514631	rs2514631	8	105309103				2.44226e-39	0.666282	2.54467e-21	0.613172
cg23108931	8	105342351	rs10955346	rs10955346	8	105311364				5.65472e-06	0.681436	1.82106e-05	0.63939
cg23108931	8	105342351	rs2458416	rs2458416	8	105351467				3.53856e-35	0.76548	6.99466e-13	0.699141
cg23108931	8	105342351	rs7010076 * rs4299971	rs7010076	8	105342827	rs4299971	8	105338752	1.33268e-15	0.814505	4.90604e-11	0.774892	0.257726
cg13045555	8	105342365	rs2514631	rs2514631	8	105309103				5.94512e-90	0.546933	8.86624e-40	0.434999
cg13045555	8	105342365	rs7010076	rs7010076	8	105342827				9.39739e-46	0.696657	6.39855e-24	0.598352
cg13045555	8	105342365	rs10955346	rs10955346	8	105311364				3.39918e-08	0.716291	1.84418e-05	0.625545
cg13045555	8	105342365	rs2458416	rs2458416	8	105351467				1.20934e-33	0.788997	5.08841e-13	0.688232
cg13045555	8	105342365	rs7010076 * rs4299971	rs7010076	8	105342827	rs4299971	8	105338752	4.34526e-15	0.831367	3.89656e-10	0.766367	0.257726
cg17696517	8	105343133	rs7010076	rs7010076	8	105342827				5.38453e-87	0.529452	1.41832e-45	0.480902
cg17696517	8	105343133	rs2514631	rs2514631	8	105309103				2.35024e-36	0.656657	1.41737e-22	0.624501
cg17696517	8	105343133	rs10955346	rs10955346	8	105311364				3.15312e-05	0.670075	9.31965e-05	0.646324
cg17696517	8	105343133	rs2458416	rs2458416	8	105351467				2.24623e-39	0.766012	4.32342e-24	0.750604
cg17696517	8	105343133	rs7010076 * rs4299971	rs7010076	8	105342827	rs4299971	8	105338752	3.31084e-22	0.821425	7.12414e-15	0.82431	0.257726
cg21934190	8	142363160	rs7460241	rs7460241	8	142375007				7.67752e-24	0.174513	2.10082e-17	0.215766
cg21934190	8	142363160	rs6578177	rs6578177	8	142414326				2.58906e-14	0.266997	2.65325e-07	0.287871
cg21934190	8	142363160	rs11776290	rs11776290	8	142320537				5.29809e-08	0.312401	4.73986e-07	0.351338
cg21934190	8	142363160	rs6999890	rs6999890	8	142305792				1.51289e-05	0.34103	1.07383e-05	0.393744
cg21934190	8	142363160	rs4907404	rs4907404	8	142566600				1.03201e-05	0.365292	8.97525e-08	0.454559
cg21934190	8	142363160	rs4907351	rs4907351	8	142566487				1.07778e-05	0.365157	8.97525e-08	0.454559
cg21934190	8	142363160	rs9324551	rs9324551	8	142562774				4.63145e-05	0.362411	8.97525e-08	0.454559
cg21934190	8	142363160	rs6578177 * rs6999890	rs6578177	8	142414326	rs6999890	8	142305792	0.000678275	0.385983	0.00123562	0.485914	0.00891712
cg17903548	8	142401534	rs7464176	rs7464176	8	142400100				2.78372e-31	0.233174	1.82607e-11	0.144865
cg17903548	8	142401534	rs10875469	rs10875469	8	142333425				1.16135e-14	0.32404	9.49539e-07	0.217156
cg17903548	8	142401534	rs6999890	rs6999890	8	142305792				1.49096e-13	0.392683	5.61458e-09	0.307127
cg17903548	8	142401534	rs6578177	rs6578177	8	142414326				3.90525e-07	0.426377	1.35618e-05	0.355612
cg17903548	8	142401534	rs6999890 * rs6578177	rs6999890	8	142305792	rs6578177	8	142414326	3.15208e-08	0.469769	0.000704616	0.394884	0.00891712
cg22258713	8	144267518	rs3923107	rs3923107	8	144255788				1.02015e-32	0.24308	2.95077e-17	0.214679
cg22258713	8	144267518	rs7824894	rs7824894	8	144338990				3.39239e-10	0.303193	0.00200307	0.245246
cg22258713	8	144267518	rs13274431	rs13274431	8	144314377				3.39239e-10	0.303193	0.000415984	0.282101
cg22258713	8	144267518	rs3923107 * rs7824894	rs3923107	8	144255788	rs7824894	8	144338990	0.00133523	0.326498	8.85485e-06	0.346047	0.0396131
cg22258713	8	144267518	rs3923107 * rs13274431	rs3923107	8	144255788	rs13274431	8	144314377	0.00133523	0.326498	8.85485e-06	0.346047	0.0396131
cg22258713	8	144267518	rs3923107 * rs7387173	rs3923107	8	144255788	rs7387173	8	144316984	0.00133865	0.326675	4.23952e-06	0.357975	0.0387121
cg22258713	8	144267518	rs3923107 * rs7386971	rs3923107	8	144255788	rs7386971	8	144315939	0.00146559	0.326662	5.0706e-06	0.35775	0.0406913
cg21198712	9	98534327	rs7029459	rs7029459	9	98545027				4.41735e-88	0.53525	1.1513e-56	0.558599
cg21198712	9	98534327	rs7035466	rs7035466	9	98535990				4.39515e-06	0.555205	0.000700511	0.578884
cg21198712	9	98534327	rs12347549 * rs7031550	rs12347549	9	98544678	rs7031550	9	98536017	0.000230498	0.582464	2.62484e-05	0.619714	0.033259
cg16408565	9	117090924	rs2636881	rs2636881	9	117080388				7.77685e-21	0.160871	1.63858e-09	0.120177
cg16408565	9	117090924	rs2787348	rs2787348	9	117121840				9.60494e-11	0.231097	1.00071e-09	0.228968
cg16408565	9	117090924	rs1038776	rs1038776	9	117101245				1.35578e-09	0.290911	4.24508e-08	0.308463
cg16408565	9	117090924	rs2636881 * rs10817593	rs2636881	9	117080388	rs10817593	9	117111951	3.16592e-10	0.361977	1.6043e-05	0.36887	0.00920665
cg10071929	9	130955135	rs878400	rs878400	9	130908044				3.60665e-58	0.392936	8.57734e-41	0.443316
cg10071929	9	130955135	rs3003609	rs3003609	9	130984755				6.86467e-11	0.441213	0.00864467	0.466188
cg10071929	9	130955135	rs878400 * rs3003615	rs878400	9	130908044	rs3003615	9	130997892	0.00106425	0.470126	0.000308236	0.509754	0.217616
cg13642260	9	130955380	rs878400	rs878400	9	130908044				1.45682e-54	0.373613	5.25353e-37	0.411626
cg13642260	9	130955380	rs3003609	rs3003609	9	130984755				1.83827e-09	0.416233	0.00995506	0.434903
cg13642260	9	130955380	rs878400 * rs3003615	rs878400	9	130908044	rs3003615	9	130997892	0.00154047	0.444281	4.3311e-05	0.484281	0.217616
cg13789015	9	136890014	rs1075654	rs1075654	9	136928276				8.77171e-11	0.0853709	4.0713e-06	0.0757785
cg13789015	9	136890014	rs764897	rs764897	9	136944004				2.96821e-16	0.203516	1.68139e-05	0.138472
cg13789015	9	136890014	rs10993907	rs10993907	9	136928644				0.000425144	0.22717	0.00382452	0.168766
cg13789015	9	136890014	rs457420	rs457420	9	136909261				1.2204e-36	0.441049	4.75936e-15	0.328539
cg13789015	9	136890014	rs10993907 * rs457420	rs10993907	9	136928644	rs457420	9	136909261	8.96235e-08	0.481815	0.002791	0.363114	0.014573
cg00753924	9	137298813	rs3132294	rs3132294	9	137324120				3.09417e-86	0.524311	3.68619e-39	0.429864
cg00753924	9	137298813	rs12339187	rs12339187	9	137229327				9.5495e-11	0.566875	4.806e-05	0.468846
cg00753924	9	137298813	rs3132294 * rs7864987	rs3132294	9	137324120	rs7864987	9	137248166	0.00029892	0.586703	0.00261217	0.496422	0.0541409
cg11873854	9	139642875	rs10118376	rs10118376	9	139626324				4.95097e-14	0.111967	1.84012e-07	0.0937728
cg11873854	9	139642875	rs4880135	rs4880135	9	139615162				1.25916e-05	0.152529	2.00482e-05	0.155445
cg11873854	9	139642875	rs11793962	rs11793962	9	139617379				5.88427e-10	0.219165	5.01417e-06	0.219602
cg11873854	9	139642875	rs4880135 * rs11793962	rs4880135	9	139615162	rs11793962	9	139617379	9.75906e-05	0.254766	0.00447081	0.257211	0.194161
cg15550339	10	8445914	rs7090191	rs7090191	10	8486590				7.81766e-40	0.288087	5.62161e-11	0.139165
cg15550339	10	8445914	rs11255711	rs11255711	10	8511462				6.44113e-06	0.319601	0.000263088	0.18339
cg15550339	10	8445914	rs2152963	rs2152963	10	8447916				5.35663e-08	0.363478	4.92566e-05	0.234159
cg15550339	10	8445914	rs12416156	rs12416156	10	8456648				5.2956e-54	0.602177	5.77378e-27	0.484006
cg15550339	10	8445914	rs1002654	rs1002654	10	8448752				0.000283022	0.614483	1.07703e-06	0.528607
cg15550339	10	8445914	rs2152963 * rs1002654	rs2152963	10	8447916	rs1002654	10	8448752	1.55909e-07	0.641321	0.000311073	0.560431	0.195917
cg11103390	10	11784920	rs3829154	rs3829154	10	11782753				6.1662e-69	0.447154	1.38149e-43	0.465589
cg11103390	10	11784920	rs7101167	rs7101167	10	11815455				2.20671e-11	0.4958	2.09164e-06	0.508431
cg11103390	10	11784920	rs11597793	rs11597793	10	11837356				2.41176e-11	0.543706	0.000287215	0.53332
cg11103390	10	11784920	rs10795894 * rs1324649	rs10795894	10	11833362	rs1324649	10	11772854	0.00131409	0.574991	0.00106475	0.569306	0.162162
cg02174341	10	13276466	rs2181841	rs2181841	10	13281056				2.75605e-13	0.105651	5.39724e-07	0.0872955
cg02174341	10	13276466	rs2253447	rs2253447	10	13285565				2.88144e-08	0.163857	5.37626e-05	0.142694
cg02174341	10	13276466	rs10796046	rs10796046	10	13303575				3.11663e-08	0.220961	2.388e-10	0.256199
cg02174341	10	13276466	rs10796028	rs10796028	10	13169512				0.000653022	0.243048	1.79293e-05	0.306839
cg02174341	10	13276466	rs2181841 * rs10796046	rs2181841	10	13281056	rs10796046	10	13303575	4.36596e-05	0.279903	0.00534395	0.339267	0.00790393
cg10616319	10	15468812	rs11259651	rs11259651	10	15464671				3.26183e-94	0.556847	3.73963e-80	0.685735
cg10616319	10	15468812	rs7079961	rs7079961	10	15479116				9.01629e-23	0.634053	1.42879e-15	0.74722
cg10616319	10	15468812	rs1914544	rs1914544	10	15378398				1.38989e-08	0.658469	0.000523228	0.759171
cg10616319	10	15468812	rs7896716	rs7896716	10	15470066				2.04257e-20	0.712929	2.8821e-10	0.790994
cg10616319	10	15468812	rs7079961 * rs12261284	rs7079961	10	15479116	rs12261284	10	15437401	2.9635e-15	0.75009	0.000392641	0.805468	0.0162491
cg16127514	10	29273678	rs4749369	rs4749369	10	29238761				9.62288e-63	0.416589	1.94294e-31	0.36082
cg16127514	10	29273678	rs11814043	rs11814043	10	29262803				1.4282e-29	0.544277	4.69485e-18	0.504263
cg16127514	10	29273678	rs12784730	rs12784730	10	29238423				1.51127e-05	0.5642	0.000180927	0.530905
cg16127514	10	29273678	rs7096574	rs7096574	10	29269710				5.82394e-07	0.587705	0.000279099	0.556445
cg16127514	10	29273678	rs4749350	rs4749350	10	29102482				2.48745e-18	0.649493	5.94454e-21	0.672846
cg16127514	10	29273678	rs788065 * rs7096574	rs788065	10	29252565	rs7096574	10	29269710	1.19824e-15	0.699826	5.90171e-08	0.7131	0.010346
cg16127514	10	29273678	rs788058 * rs7096574	rs788058	10	29258490	rs7096574	10	29269710	5.73119e-11	0.73526	1.05449e-05	0.742162	0.131012
cg16127514	10	29273678	rs1248417 * rs7096574	rs1248417	10	29262074	rs7096574	10	29269710	5.65804e-11	0.734956	1.10197e-05	0.739453	0.131015
cg17334937	10	54538305	rs11003136	rs11003136	10	54538540				3.85271e-67	0.439687	1.2985e-36	0.408236
cg17334937	10	54538305	rs10824793	rs10824793	10	54529480				2.93076e-24	0.542194	6.2102e-20	0.553911
cg17334937	10	54538305	rs10508975	rs10508975	10	54516331				4.04521e-46	0.693975	6.57491e-31	0.714685
cg17334937	10	54538305	rs12771335	rs12771335	10	54561347				3.28568e-05	0.706085	0.000251246	0.729589
cg17334937	10	54538305	rs10824799	rs10824799	10	54537089				0.000430063	0.712983	0.000476815	0.747985
cg17334937	10	54538305	rs11003132	rs11003132	10	54537447				2.24266e-36	0.792111	3.31356e-22	0.817982
cg17334937	10	54538305	rs10824801 * rs10824793	rs10824801	10	54541066	rs10824793	10	54529480	0.000359184	0.801895	1.33346e-06	0.838501	0.0263967
cg14418922	10	70824840	rs11815080	rs11815080	10	70849892				9.38737e-240	0.874683	8.82526e-145	0.877464
cg14418922	10	70824840	rs11817109	rs11817109	10	70850048				9.38737e-240	0.874683	8.82526e-145	0.877464
cg14418922	10	70824840	rs11815117	rs11815117	10	70850138				9.38737e-240	0.874683	8.82526e-145	0.877464
cg14418922	10	70824840	rs7909789 * rs4601652	rs7909789	10	70823831	rs4601652	10	70829725	0.000854445	0.888249	0.000131603	0.892561	0.0140475
cg18840567	10	71906755	rs4746969	rs4746969	10	71900189				4.5289e-15	0.117389	2.40218e-13	0.167986
cg18840567	10	71906755	rs4746989	rs4746989	10	72055156				1.11933e-08	0.176631	2.9996e-05	0.221387
cg18840567	10	71906755	rs2394654	rs2394654	10	71870114				0.000311029	0.201821	0.000108064	0.266721
cg18840567	10	71906755	rs6480446 * rs6480453	rs6480446	10	71971469	rs6480453	10	72105364	1.46362e-07	0.272213	0.000596721	0.322982	0.00838544
cg18840567	10	71906755	rs9415003 * rs10762364	rs9415003	10	71940680	rs10762364	10	72081023	0.000564877	0.306057	0.000133019	0.432728	0.00669797
cg05064937	10	71906761	rs4746969	rs4746969	10	71900189				7.8988e-13	0.0998178	3.05147e-14	0.178781
cg05064937	10	71906761	rs4746989	rs4746989	10	72055156				3.6736e-09	0.163666	0.000128384	0.224338
cg05064937	10	71906761	rs9415003 * rs10762364	rs9415003	10	71940680	rs10762364	10	72081023	1.90642e-10	0.251665	5.14034e-10	0.380673	0.00669797
cg04918978	10	102441148	rs11190643	rs11190643	10	102432710				1.50445e-18	0.143716	6.08031e-16	0.198883
cg04918978	10	102441148	rs2489007	rs2489007	10	102422046				6.56734e-08	0.196482	8.19988e-08	0.277961
cg04918978	10	102441148	rs11190705	rs11190705	10	102545437				0.00139735	0.216354	0.0026006	0.304991
cg04918978	10	102441148	rs12357097	rs12357097	10	102536664				0.00178415	0.219392	0.0026006	0.304991
cg04918978	10	102441148	rs2489007 * rs10883534	rs2489007	10	102422046	rs10883534	10	102478689	0.00187698	0.269641	1.95703e-05	0.371887	0.020301
cg20615879	10	102892391	rs2742042	rs2742042	10	102897868				2.86463e-09	0.0716717	0.000790616	0.0443375
cg20615879	10	102892391	rs10883586	rs10883586	10	102868170				8.19401e-06	0.1121	0.00316341	0.0782192
cg20615879	10	102892391	rs2742042 * rs11190823	rs2742042	10	102897868	rs11190823	10	102860730	3.17222e-19	0.259097	1.2599e-15	0.283611	0.0179407
cg20615879	10	102892391	rs2742042 * rs4265537	rs2742042	10	102897868	rs4265537	10	102861256	3.62525e-19	0.259741	1.40491e-15	0.284152	0.0169987
cg20615879	10	102892391	rs2742042 * rs10883586	rs2742042	10	102897868	rs10883586	10	102868170	3.62525e-19	0.259741	1.40491e-15	0.284152	0.0192481
cg01458105	10	134045514	rs4880359	rs4880359	10	134060922				3.8886e-26	0.198114	1.64829e-11	0.145845
cg01458105	10	134045514	rs2474339	rs2474339	10	134173354				8.50603e-12	0.272667	7.59123e-16	0.317775
cg01458105	10	134045514	rs2814154	rs2814154	10	134026258				7.50234e-07	0.310712	2.03473e-09	0.399867
cg01458105	10	134045514	rs7083511	rs7083511	10	134090533				4.2335e-13	0.381864	3.76598e-12	0.494381
cg01458105	10	134045514	rs4880359 * rs7083511	rs4880359	10	134060922	rs7083511	10	134090533	1.86296e-08	0.429574	7.37921e-12	0.582304	0.0220757
cg19754622	10	134045578	rs4880359	rs4880359	10	134060922				1.02023e-24	0.188167	7.83113e-14	0.174369
cg19754622	10	134045578	rs2474339	rs2474339	10	134173354				4.42811e-09	0.246487	3.06367e-19	0.372306
cg19754622	10	134045578	rs2814154	rs2814154	10	134026258				3.0129e-06	0.28211	4.5994e-08	0.436821
cg19754622	10	134045578	rs7083511	rs7083511	10	134090533				1.32752e-12	0.353394	9.11539e-11	0.515563
cg19754622	10	134045578	rs4880359 * rs7083511	rs4880359	10	134060922	rs7083511	10	134090533	7.42279e-14	0.432178	3.55425e-16	0.625863	0.0220757
cg16106427	10	134045609	rs4880359	rs4880359	10	134060922				6.17733e-27	0.203662	1.26361e-10	0.134727
cg16106427	10	134045609	rs2474339	rs2474339	10	134173354				9.66133e-11	0.27095	3.01986e-15	0.303209
cg16106427	10	134045609	rs2814154	rs2814154	10	134026258				6.20083e-06	0.303503	3.2842e-10	0.393081
cg16106427	10	134045609	rs7083511	rs7083511	10	134090533				1.91588e-14	0.382749	1.00904e-13	0.50058
cg16106427	10	134045609	rs4880359 * rs7083511	rs4880359	10	134060922	rs7083511	10	134090533	5.64255e-08	0.427838	6.62065e-10	0.574564	0.0220757
cg25969878	10	134045913	rs4880359	rs4880359	10	134060922				3.15411e-32	0.23945	2.47234e-11	0.143643
cg25969878	10	134045913	rs2474339	rs2474339	10	134173354				4.88133e-09	0.292753	6.5365e-09	0.245293
cg25969878	10	134045913	rs2814154	rs2814154	10	134026258				9.98001e-07	0.329018	3.04136e-10	0.34308
cg25969878	10	134045913	rs7083511	rs7083511	10	134090533				3.05705e-10	0.382942	6.24869e-10	0.427797
cg25969878	10	134045913	rs7075670	rs7075670	10	134114599				0.00156046	0.398063	0.00221051	0.450286
cg25969878	10	134045913	rs4880359 * rs7083511	rs4880359	10	134060922	rs7083511	10	134090533	3.34767e-05	0.427396	8.15221e-05	0.492207	0.0220757
cg00468125	10	134046066	rs4880359	rs4880359	10	134060922				2.07496e-39	0.28546	1.6672e-14	0.182438
cg00468125	10	134046066	rs2474339	rs2474339	10	134173354				9.63695e-14	0.362352	1.37868e-10	0.298246
cg00468125	10	134046066	rs2814154	rs2814154	10	134026258				6.50214e-06	0.390714	1.64669e-06	0.353575
cg00468125	10	134046066	rs7083511	rs7083511	10	134090533				2.36158e-16	0.469038	3.12399e-16	0.487721
cg00468125	10	134046066	rs4880359 * rs7074272	rs4880359	10	134060922	rs7074272	10	134108692	0.00024469	0.49494	4.54081e-05	0.534377	0.0181149
cg18233544	10	134046237	rs4880359	rs4880359	10	134060922				6.0096e-38	0.276326	4.41105e-19	0.235359
cg18233544	10	134046237	rs2474339	rs2474339	10	134173354				4.13199e-12	0.343675	6.72745e-11	0.348406
cg18233544	10	134046237	rs7074272	rs7074272	10	134108692				1.6842e-24	0.467681	4.39116e-18	0.496507
cg18233544	10	134046237	rs2814154	rs2814154	10	134026258				0.000385219	0.483506	3.03613e-05	0.524559
cg18233544	10	134046237	rs4880359 * rs7083511	rs4880359	10	134060922	rs7083511	10	134090533	0.00136051	0.509375	0.00148947	0.555848	0.0220757
cg22556143	10	134061604	rs2474339	rs2474339	10	134173354				1.40621e-31	0.235535	3.90181e-30	0.349454
cg22556143	10	134061604	rs4880359	rs4880359	10	134060922				6.98219e-19	0.34769	3.66058e-09	0.425697
cg22556143	10	134061604	rs7074272	rs7074272	10	134108692				5.32892e-20	0.451879	1.09025e-11	0.512005
cg22556143	10	134061604	rs4880359 * rs7083511	rs4880359	10	134060922	rs7083511	10	134090533	7.69795e-10	0.509305	4.91487e-10	0.59711	0.0220757
cg26782539	10	134061662	rs2474339	rs2474339	10	134173354				2.98605e-27	0.20619	1.0339e-28	0.335777
cg26782539	10	134061662	rs7083511	rs7083511	10	134090533				4.99e-15	0.299448	2.13389e-12	0.440577
cg26782539	10	134061662	rs4880359	rs4880359	10	134060922				3.34e-26	0.439742	1.79612e-11	0.524833
cg26782539	10	134061662	rs2814154	rs2814154	10	134026258				0.000123968	0.458687	2.7584e-05	0.554501
cg26782539	10	134061662	rs7083511 * rs4880359	rs7083511	10	134090533	rs4880359	10	134060922	4.97596e-06	0.488999	2.02681e-07	0.605232	0.0220757
cg05504665	10	134061684	rs2474339	rs2474339	10	134173354				1.16559e-19	0.151957	1.71022e-19	0.239945
cg05504665	10	134061684	rs7083511	rs7083511	10	134090533				4.02413e-10	0.2188	1.91208e-08	0.321538
cg05504665	10	134061684	rs4880359	rs4880359	10	134060922				1.61224e-11	0.289364	8.1624e-05	0.362847
cg05504665	10	134061684	rs7913492	rs7913492	10	134052164				0.00125645	0.306693	0.000221245	0.396719
cg05504665	10	134061684	rs7083511 * rs4880359	rs7083511	10	134090533	rs4880359	10	134060922	9.85479e-05	0.337676	0.00010691	0.441355	0.0220757
cg02139338	10	134108333	rs7074272	rs7074272	10	134108692				5.34654e-30	0.225322	2.67478e-12	0.155198
cg02139338	10	134108333	rs7074272 * rs4880359	rs7074272	10	134108692	rs4880359	10	134060922	0.0015216	0.265638	0.00159485	0.241978	0.0181149
cg23771949	10	134165390	rs2474334	rs2474334	10	134157039				1.14566e-26	0.203171	6.84465e-16	0.198283
cg23771949	10	134165390	rs2814191	rs2814191	10	134071848				9.06294e-14	0.291856	2.12646e-12	0.326125
cg23771949	10	134165390	rs1574448	rs1574448	10	134237425				9.49288e-13	0.363851	0.000326129	0.358731
cg23771949	10	134165390	rs7079070	rs7079070	10	134182921				1.23198e-24	0.486303	9.73393e-15	0.479938
cg23771949	10	134165390	rs7075670	rs7075670	10	134114599				1.12778e-11	0.534386	7.14722e-11	0.553582
cg23771949	10	134165390	rs2474338	rs2474338	10	134174753				7.41466e-25	0.625386	4.3102e-11	0.618453
cg23771949	10	134165390	rs2474339	rs2474339	10	134173354				2.3069e-05	0.641133	0.000393927	0.638321
cg23771949	10	134165390	rs2474334 * rs10870301	rs2474334	10	134157039	rs10870301	10	134186772	4.36111e-24	0.715147	2.70821e-07	0.681133	0.111484
cg24668570	10	134973778	rs12768641	rs12768641	10	134966154				1.22713e-160	0.7521	1.03566e-92	0.738291
cg24668570	10	134973778	rs3008304 * rs4284331	rs3008304	10	134982123	rs4284331	10	134972183	2.75485e-07	0.782404	9.91187e-09	0.783471	0.0130951
cg08200582	11	442649	rs7935013	rs7935013	11	467339				7.62407e-28	0.214592	2.58473e-24	0.293226
cg08200582	11	442649	rs7924341	rs7924341	11	440343				1.13858e-29	0.397474	7.41774e-23	0.49119
cg08200582	11	442649	rs7123677	rs7123677	11	688804				0.000606765	0.414692	6.96304e-06	0.52895
cg08200582	11	442649	rs12418639	rs12418639	11	473300				4.89788e-61	0.660836	3.20476e-43	0.751335
cg08200582	11	442649	rs7935013 * rs7924341	rs7935013	11	467339	rs7924341	11	440343	0.000875928	0.671737	0.00459221	0.761812	0.000796835
cg17429870	11	1463662	rs2735727	rs2735727	11	1257459				4.39228e-13	0.103851	0.00300886	0.0363066
cg17429870	11	1463662	rs6578285	rs6578285	11	1380764				1.73555e-10	0.178473	0.00278475	0.0719758
cg17429870	11	1463662	rs4247481	rs4247481	11	1402629				0.00338568	0.195177	4.81485e-06	0.142462
cg17429870	11	1463662	rs11029890	rs11029890	11	1493609				2.71206e-05	0.227627	1.90373e-06	0.211346
cg17429870	11	1463662	rs2735727 * rs11029890	rs2735727	11	1257459	rs11029890	11	1493609	0.00040876	0.258088	0.00114218	0.257108	0.000918005
cg15803845	11	1474777	rs11029890	rs11029890	11	1493609				1.76775e-28	0.21427	5.72199e-15	0.188509
cg15803845	11	1474777	rs10832840	rs10832840	11	1397897				6.8942e-05	0.242278	7.91797e-05	0.236177
cg15803845	11	1474777	rs7948910 * rs4247481	rs7948910	11	1435965	rs4247481	11	1402629	8.89187e-06	0.301661	1.41638e-05	0.34438	0.0584522
cg06455375	11	1947743	rs569550	rs569550	11	1887068				2.62901e-11	0.0886306	2.48282e-10	0.131397
cg06455375	11	1947743	rs3817198 * rs10769945	rs3817198	11	1909006	rs10769945	11	1985127	0.000113707	0.17074	7.557e-05	0.226201	0.0245211
cg18032502	11	1949113	rs3809101	rs3809101	11	1967271				1.63155e-41	0.300771	9.12625e-22	0.266228
cg18032502	11	1949113	rs569550	rs569550	11	1887068				1.93024e-25	0.437769	7.33053e-13	0.388563
cg18032502	11	1949113	rs12416967	rs12416967	11	1891905				0.000248133	0.451865	0.00142103	0.413868
cg18032502	11	1949113	rs569550 * rs217710	rs569550	11	1887068	rs217710	11	2007244	0.00101876	0.473796	0.000488621	0.454352	0.0486788
cg01607369	11	7598673	rs6578882	rs6578882	11	7599391				5.05492e-37	0.270922	4.38248e-27	0.318956
cg01607369	11	7598673	rs7126383	rs7126383	11	7548628				2.51613e-21	0.391027	7.53107e-17	0.462374
cg01607369	11	7598673	rs7102169 * rs10732509	rs7102169	11	7539678	rs10732509	11	7488872	5.26952e-09	0.453436	0.00199395	0.525959	0.0597674
cg07093428	11	18433500	rs2403279	rs2403279	11	18416615				1.31896e-91	0.547354	9.4815e-39	0.425424
cg07093428	11	18433500	rs7131635	rs7131635	11	18615959				1.05937e-07	0.577936	1.00548e-05	0.473607
cg07093428	11	18433500	rs11024717	rs11024717	11	18591571				5.86892e-05	0.59343	0.000304725	0.506112
cg07093428	11	18433500	rs11024636 * rs7131635	rs11024636	11	18405491	rs7131635	11	18615959	0.000629182	0.609701	5.84526e-05	0.550125	0.0507922
cg19767548	11	18433554	rs2403279	rs2403279	11	18416615				4.04007e-104	0.594157	3.97547e-50	0.513214
cg19767548	11	18433554	rs7131635	rs7131635	11	18615959				2.75228e-11	0.629651	2.19592e-06	0.562449
cg19767548	11	18433554	rs11024717	rs11024717	11	18591571				5.55104e-08	0.652657	0.000272044	0.591097
cg19767548	11	18433554	rs11024636 * rs7131635	rs11024636	11	18405491	rs7131635	11	18615959	1.04935e-06	0.676177	9.73208e-06	0.633058	0.0507922
cg14332815	11	18433564	rs2403279	rs2403279	11	18416615				2.60767e-109	0.61212	1.66237e-51	0.522897
cg14332815	11	18433564	rs7131635	rs7131635	11	18615959				1.53933e-11	0.647069	2.03203e-06	0.568002
cg14332815	11	18433564	rs11024717	rs11024717	11	18591571				4.87974e-10	0.674954	0.000119591	0.596807
cg14332815	11	18433564	rs11024636 * rs7131635	rs11024636	11	18405491	rs7131635	11	18615959	4.43845e-08	0.699867	4.61953e-06	0.64072	0.0507922
cg11821245	11	18433683	rs2403279	rs2403279	11	18416615				9.04843e-105	0.602752	2.69834e-46	0.485258
cg11821245	11	18433683	rs7131635	rs7131635	11	18615959				2.08084e-09	0.631539	9.68108e-06	0.527506
cg11821245	11	18433683	rs6486434 * rs7131635	rs6486434	11	18561539	rs7131635	11	18615959	5.29018e-07	0.666473	2.48515e-05	0.570094	0.0621864
cg11821245	11	18433683	rs11024636 * rs7131635	rs11024636	11	18405491	rs7131635	11	18615959	0.000304801	0.681832	0.000255365	0.603964	0.0507922
cg12189255	11	44134238	rs10838236	rs10838236	11	44141850				6.2865e-33	0.24771	1.31248e-15	0.194973
cg12189255	11	44134238	rs10838237	rs10838237	11	44152062				3.06235e-13	0.325765	2.33565e-08	0.280217
cg12189255	11	44134238	rs10838236 * rs11037921	rs10838236	11	44141850	rs11037921	11	44287048	3.17992e-12	0.402777	0.00184509	0.320505	0.0556664
cg12189255	11	44134238	rs10838236 * rs7925621	rs10838236	11	44141850	rs7925621	11	44287149	5.28781e-12	0.40156	0.00184509	0.320505	0.0566721
cg13308137	11	47528955	rs7930612	rs7930612	11	47699398				5.46296e-154	0.735972	1.52695e-95	0.748871
cg13308137	11	47528955	rs3816724	rs3816724	11	47312045				3.0449e-06	0.748293	7.23724e-07	0.770498
cg13308137	11	47528955	rs12575296	rs12575296	11	47320985				3.0449e-06	0.748293	7.23724e-07	0.770498
cg13308137	11	47528955	rs7111419	rs7111419	11	48011369				2.82214e-14	0.776652	8.56207e-10	0.796533
cg13308137	11	47528955	rs4237544 * rs10838739	rs4237544	11	47454271	rs10838739	11	47672743	1.85986e-07	0.802	0.000451763	0.817514	0.000705158
cg13308137	11	47528955	rs10742805 * rs10838739	rs10742805	11	47454701	rs10838739	11	47672743	1.85986e-07	0.802	0.000451763	0.817514	0.000705158
cg13308137	11	47528955	rs7105122 * rs10838739	rs7105122	11	47449544	rs10838739	11	47672743	1.85986e-07	0.802	0.000451763	0.817514	0.00071925
cg13308137	11	47528955	rs1681630 * rs11039329	rs1681630	11	47969152	rs11039329	11	47684908	9.67324e-07	0.821494	1.39348e-06	0.84823	0.013579
cg13308137	11	47528955	rs1681630 * rs10742817	rs1681630	11	47969152	rs10742817	11	47689343	6.14949e-07	0.822081	7.53709e-07	0.851348	0.0114189
cg01596495	11	57317706	rs10896623	rs10896623	11	57295864				2.52621e-09	0.0723764	0.00166192	0.0398191
cg01596495	11	57317706	rs2729360	rs2729360	11	57344761				1.54421e-16	0.192508	5.23904e-09	0.149957
cg01596495	11	57317706	rs10896623 * rs2729360	rs10896623	11	57295864	rs2729360	11	57344761	4.79942e-10	0.265434	1.19524e-11	0.292897	0.0871087
cg24936980	11	64808081	rs566908	rs566908	11	64837370				2.79498e-21	0.163834	1.83055e-14	0.181953
cg24936980	11	64808081	rs1195962	rs1195962	11	64941419				7.66162e-07	0.207347	0.000771717	0.21857
cg24936980	11	64808081	rs240569	rs240569	11	64733678				0.000878395	0.228084	0.00033874	0.25771
cg24936980	11	64808081	rs566908 * rs7943007	rs566908	11	64837370	rs7943007	11	64857098	3.3688e-05	0.274879	3.90064e-05	0.349411	0.0198339
cg03591238	11	64885558	rs1129195	rs1129195	11	64882789				7.27144e-18	0.138358	1.453e-10	0.133565
cg03591238	11	64885558	rs566908	rs566908	11	64837370				4.56196e-18	0.259021	5.8802e-13	0.275371
cg03591238	11	64885558	rs1206196 * rs566908	rs1206196	11	64897453	rs566908	11	64837370	4.13402e-05	0.293004	0.000220372	0.326391	0.0010502
cg15531562	11	65601754	rs659824	rs659824	11	65636509				4.8932e-172	0.774927	6.29017e-90	0.72858
cg15531562	11	65601754	rs735942	rs735942	11	65749337				1.82163e-05	0.784058	0.000353536	0.742019
cg15531562	11	65601754	rs10896050	rs10896050	11	65577516				1.39488e-07	0.797079	5.32844e-05	0.757838
cg15531562	11	65601754	rs694994	rs694994	11	65653309				1.60566e-15	0.821449	9.61422e-06	0.775285
cg15531562	11	65601754	rs630303 * rs7102454	rs630303	11	65631973	rs7102454	11	65594820	4.76406e-06	0.83204	2.84812e-08	0.810286	0.0878955
cg17970341	11	68139725	rs312786	rs312786	11	68119977				1.53258e-74	0.480542	3.92073e-45	0.476465
cg17970341	11	68139725	rs659605	rs659605	11	68149614				2.33382e-21	0.567748	1.92959e-11	0.552596
cg17970341	11	68139725	rs312786 * rs638076	rs312786	11	68119977	rs638076	11	68202580	2.40884e-06	0.594565	0.000977329	0.580462	0.140959
cg04827223	11	72435913	rs10898868	rs10898868	11	72431679				1.01066e-82	0.509563	8.70424e-55	0.545173
cg04827223	11	72435913	rs7124056	rs7124056	11	72444747				6.24724e-13	0.557274	5.61805e-14	0.625503
cg04827223	11	72435913	rs11235559	rs11235559	11	72374037				9.46099e-10	0.592058	1.2316e-10	0.676461
cg04827223	11	72435913	rs341053	rs341053	11	72390640				6.22149e-15	0.640197	3.14209e-06	0.701857
cg04827223	11	72435913	rs4943997	rs4943997	11	72460155				6.9728e-08	0.660771	6.33402e-06	0.723449
cg04827223	11	72435913	rs10898868 * rs4943997	rs10898868	11	72431679	rs4943997	11	72460155	9.1078e-07	0.682221	1.39113e-06	0.751634	0.000347069
cg03878208	11	72483293	rs10898868	rs10898868	11	72431679				3.03898e-26	0.19886	2.83645e-10	0.129889
cg03878208	11	72483293	rs7925928	rs7925928	11	72748384				2.0597e-17	0.307549	5.50869e-09	0.228838
cg03878208	11	72483293	rs10898868 * rs7925928	rs10898868	11	72431679	rs7925928	11	72748384	1.27295e-06	0.349802	1.69349e-07	0.31589	0.0180904
cg02960500	11	131469924	rs1472810	rs1472810	11	131522257				3.41349e-56	0.387543	1.01969e-27	0.325212
cg02960500	11	131469924	rs2739278	rs2739278	11	131517248				5.82995e-07	0.420503	1.79925e-06	0.377348
cg02960500	11	131469924	rs4076811	rs4076811	11	131484278				1.0019e-13	0.481756	0.000884221	0.404874
cg02960500	11	131469924	rs4547102	rs4547102	11	131491323				3.73351e-07	0.510979	0.000575772	0.432926
cg02960500	11	131469924	rs7121221	rs7121221	11	131476599				1.65057e-29	0.620744	3.33969e-17	0.556641
cg02960500	11	131469924	rs1472810 * rs4547102	rs1472810	11	131522257	rs4547102	11	131491323	2.99529e-11	0.660141	0.00235132	0.580225	0.043409
cg26343563	12	2031546	rs7973672	rs7973672	12	2032515				2.19542e-21	0.164597	9.37372e-16	0.196686
cg26343563	12	2031546	rs886942	rs886942	12	1964885				5.97008e-12	0.242858	2.81715e-08	0.28089
cg26343563	12	2031546	rs7973672 * rs4765862	rs7973672	12	2032515	rs4765862	12	2020045	5.11379e-08	0.307256	2.12953e-05	0.348373	0.0641869
cg01661897	12	4671207	rs11063200	rs11063200	12	4592341				1.27351e-43	0.313579	2.36169e-21	0.260333
cg01661897	12	4671207	rs3812823	rs3812823	12	4556636				4.94976e-17	0.405383	9.06367e-13	0.380436
cg01661897	12	4671207	rs7313515	rs7313515	12	4672857				9.41028e-15	0.474717	6.53448e-09	0.451114
cg01661897	12	4671207	rs11063200 * rs7313515	rs11063200	12	4592341	rs7313515	12	4672857	5.07222e-07	0.508861	0.000896524	0.483566	0.0211866
cg23655651	12	20365720	rs10770631	rs10770631	12	20368816				1.34965e-21	0.166996	6.8298e-18	0.221324
cg23655651	12	20365720	rs1373571	rs1373571	12	20461693				0.00412815	0.184269	1.22909e-06	0.285979
cg23655651	12	20365720	rs1863961	rs1863961	12	20335201				1.46951e-06	0.227615	1.35527e-05	0.335483
cg23655651	12	20365720	rs10770631 * rs1863961	rs10770631	12	20368816	rs1863961	12	20335201	1.36737e-07	0.28187	3.86673e-07	0.407392	0.0027678
cg02873991	12	25151263	rs859145	rs859145	12	25162703				1.72364e-75	0.478397	2.41436e-69	0.632113
cg02873991	12	25151263	rs1497262	rs1497262	12	25122814				7.81506e-13	0.530762	1.6033e-08	0.671856
cg02873991	12	25151263	rs2352739 * rs10842439	rs2352739	12	25143286	rs10842439	12	25107130	2.31958e-06	0.574603	2.25425e-05	0.708479	0.105224
cg03842440	12	41831532	rs7962357	rs7962357	12	41708862				8.4393e-105	0.597948	8.8914e-48	0.496257
cg03842440	12	41831532	rs10785255	rs10785255	12	41753243				3.66984e-12	0.635188	9.6287e-10	0.558654
cg03842440	12	41831532	rs10880038	rs10880038	12	41729489				3.66984e-12	0.635188	9.6287e-10	0.558654
cg03842440	12	41831532	rs11180846	rs11180846	12	41747773				3.23997e-12	0.636031	9.6287e-10	0.558654
cg03842440	12	41831532	rs10785236	rs10785236	12	41729386				3.25271e-12	0.635859	1.00053e-09	0.558804
cg03842440	12	41831532	rs7962357 * rs1160749	rs7962357	12	41708862	rs1160749	12	41839724	1.23832e-07	0.704998	0.000402711	0.601455	0.253363
cg03842440	12	41831532	rs7962357 * rs2730819	rs7962357	12	41708862	rs2730819	12	41839414	1.35604e-07	0.705201	0.000402711	0.601455	0.251581
cg03842440	12	41831532	rs7962357 * rs996356	rs7962357	12	41708862	rs996356	12	41830373	1.35604e-07	0.705201	0.000402711	0.601455	0.251792
cg03842440	12	41831532	rs7962357 * rs2733293	rs7962357	12	41708862	rs2733293	12	41840210	1.35604e-07	0.705201	0.000181514	0.596757	0.251792
cg03842440	12	41831532	rs7962357 * rs2730830	rs7962357	12	41708862	rs2730830	12	41829146	1.73973e-07	0.704973	0.000195302	0.595276	0.253657
cg10233830	12	114701413	rs1896012	rs1896012	12	114725047				1.87887e-35	0.260466	1.66698e-36	0.406314
cg10233830	12	114701413	rs12302135 * rs2701106	rs12302135	12	114706626	rs2701106	12	114697547	3.05561e-06	0.346324	0.000213926	0.48029	0.0195543
cg08693745	12	132286231	rs6598153	rs6598153	12	132249488				3.09768e-187	0.80282	9.38342e-122	0.828603
cg08693745	12	132286231	rs10751695	rs10751695	12	132291061				1.81176e-05	0.810824	7.82182e-07	0.843287
cg08693745	12	132286231	rs1051219	rs1051219	12	132237750				3.44345e-34	0.858945	8.1053e-18	0.878228
cg08693745	12	132286231	rs11246824	rs11246824	12	132292347				0.000844532	0.862235	2.61997e-05	0.886241
cg08693745	12	132286231	rs6598153 * rs10794425	rs6598153	12	132249488	rs10794425	12	132245981	9.47958e-12	0.877991	1.02405e-11	0.90649	0.0928753
cg08381620	13	24062873	rs17078934	rs17078934	13	24128199				2.30904e-24	0.189855	7.09735e-20	0.245529
cg08381620	13	24062873	rs4770455	rs4770455	13	24062735				1.03512e-19	0.317158	6.01654e-08	0.322034
cg08381620	13	24062873	rs9317744	rs9317744	13	24065766				0.000600451	0.333641	0.00164145	0.353851
cg08381620	13	24062873	rs17078934 * rs4770455	rs17078934	13	24128199	rs4770455	13	24062735	1.04352e-16	0.43227	6.10968e-14	0.483304	0.0218539
cg12081643	13	110802645	rs11069830	rs11069830	13	110821132				5.40569e-22	0.169012	2.12588e-12	0.156425
cg12081643	13	110802645	rs660906	rs660906	13	110810658				5.96813e-05	0.200487	0.000194366	0.201115
cg12081643	13	110802645	rs11069830 * rs660906	rs11069830	13	110821132	rs660906	13	110810658	0.000369238	0.231518	0.00225783	0.242767	0.0476405
cg12081643	13	110802645	rs11069830 * rs583900	rs11069830	13	110821132	rs583900	13	110810769	0.000432392	0.231156	0.00223986	0.241739	0.0494984
cg03291835	13	110802745	rs11069830	rs11069830	13	110821132				2.65251e-16	0.126807	2.17288e-14	0.180544
cg03291835	13	110802745	rs660906	rs660906	13	110810658				0.00137698	0.149264	5.74633e-06	0.241168
cg03291835	13	110802745	rs11069830 * rs660906	rs11069830	13	110821132	rs660906	13	110810658	1.03317e-06	0.201853	0.000150302	0.294418	0.0476405
cg03291835	13	110802745	rs11069830 * rs583900	rs11069830	13	110821132	rs583900	13	110810769	1.76943e-06	0.204968	0.000144228	0.299559	0.0494984
cg17488929	13	111526794	rs8000674	rs8000674	13	111590028				8.09332e-37	0.273139	5.37794e-19	0.233749
cg17488929	13	111526794	rs2391875	rs2391875	13	111492169				2.09609e-11	0.338782	2.95846e-09	0.323845
cg17488929	13	111526794	rs9588291	rs9588291	13	111538096				4.27128e-08	0.380985	4.54882e-07	0.384268
cg17488929	13	111526794	rs9521984	rs9521984	13	111549982				0.000100652	0.402803	0.000640765	0.412794
cg17488929	13	111526794	rs9588291 * rs428125	rs9588291	13	111538096	rs428125	13	111472862	0.00279435	0.416796	0.00258219	0.443975	0.056972
cg19028462	13	113677628	rs1537025	rs1537025	13	113694840				1.49299e-35	0.261107	2.84443e-30	0.350758
cg19028462	13	113677628	rs2993300	rs2993300	13	113673695				3.79064e-05	0.289058	2.35045e-07	0.411089
cg19028462	13	113677628	rs2993300 * rs2993312	rs2993300	13	113673695	rs2993312	13	113683465	3.54852e-08	0.349735	4.51355e-06	0.479444	0.0138412
cg12537329	13	113677777	rs1537025	rs1537025	13	113694840				4.46452e-44	0.318308	3.85523e-35	0.395357
cg12537329	13	113677777	rs2993300	rs2993300	13	113673695				6.68229e-08	0.360355	2.92982e-11	0.482162
cg12537329	13	113677777	rs2993300 * rs2993312	rs2993300	13	113673695	rs2993312	13	113683465	2.46582e-18	0.481201	9.25908e-13	0.594078	0.0138412
cg20382493	13	114829170	rs883162	rs883162	13	114757220				1.10203e-47	0.340758	1.98823e-37	0.414251
cg20382493	13	114829170	rs1109630	rs1109630	13	114820990				3.61474e-08	0.383164	5.99235e-07	0.46089
cg20382493	13	114829170	rs2297096	rs2297096	13	114821176				5.82436e-28	0.511862	1.64579e-19	0.600903
cg20382493	13	114829170	rs1109630 * rs11259844	rs1109630	13	114820990	rs11259844	13	114620051	0.00062361	0.531415	5.26823e-05	0.636349	4.59184e-05
cg16820615	13	114884918	rs4883650	rs4883650	13	114861938				9.99754e-28	0.210526	1.63592e-23	0.28408
cg16820615	13	114884918	rs7998148	rs7998148	13	114782232				1.12222e-08	0.265867	2.69354e-05	0.330775
cg16820615	13	114884918	rs4354802	rs4354802	13	114807566				1.12222e-08	0.265867	2.69354e-05	0.330775
cg16820615	13	114884918	rs9314891	rs9314891	13	114873205				1.29596e-13	0.339248	2.01332e-09	0.411877
cg16820615	13	114884918	rs11259844	rs11259844	13	114620051				0.000956737	0.358429	0.00026893	0.44245
cg16820615	13	114884918	rs1320468	rs1320468	13	114901396				2.40952e-08	0.400758	7.80076e-08	0.499268
cg16820615	13	114884918	rs4883650 * rs9314891	rs4883650	13	114861938	rs9314891	13	114873205	1.31334e-10	0.458847	1.63161e-05	0.542736	0.00195633
cg06611532	13	114900021	rs7995986	rs7995986	13	114938802				4.27188e-102	0.592509	1.50482e-62	0.59382
cg06611532	13	114900021	rs1317570	rs1317570	13	114902250				1.92362e-06	0.611577	3.58054e-05	0.624661
cg06611532	13	114900021	rs2149773	rs2149773	13	114890232				5.86481e-11	0.645538	1.45509e-05	0.650605
cg06611532	13	114900021	rs446581	rs446581	13	114916460				7.44177e-11	0.675069	4.95564e-09	0.691281
cg06611532	13	114900021	rs383599 * rs7329344	rs383599	13	114918084	rs7329344	13	114949725	6.0075e-11	0.72899	6.74569e-10	0.757986	0.14802
cg23340505	13	114927933	rs2149773	rs2149773	13	114890232				1.94709e-71	0.459037	3.38995e-38	0.420772
cg23340505	13	114927933	rs7329344	rs7329344	13	114949725				1.80351e-12	0.511704	5.47443e-17	0.543678
cg23340505	13	114927933	rs7998791	rs7998791	13	115044332				2.48332e-07	0.53914	4.22274e-11	0.608466
cg23340505	13	114927933	rs2701318	rs2701318	13	115064542				0.000219802	0.553088	4.82041e-06	0.638202
cg23340505	13	114927933	rs7329344 * rs7998791	rs7329344	13	114949725	rs7998791	13	115044332	0.00030887	0.570822	0.000905772	0.659567	0.0288194
cg24129115	14	23352488	rs4982689	rs4982689	14	23321359				1.52201e-25	0.193975	1.22575e-13	0.171522
cg24129115	14	23352488	rs12589539	rs12589539	14	23396680				3.19928e-11	0.264479	2.58304e-09	0.269566
cg24129115	14	23352488	rs1043209 * rs10132585	rs1043209	14	23373986	rs10132585	14	23329446	3.66444e-10	0.342983	4.71099e-07	0.357756	0.0750515
cg24129115	14	23352488	rs4982709 * rs10132585	rs4982709	14	23394699	rs10132585	14	23329446	5.15814e-10	0.343618	6.28467e-07	0.356808	0.0764583
cg23950756	14	90989532	rs1294564	rs1294564	14	91004279				7.9901e-31	0.234767	1.59345e-22	0.272153
cg23950756	14	90989532	rs1297787	rs1297787	14	90973750				1.545e-24	0.381268	6.81276e-08	0.344772
cg23950756	14	90989532	rs1294540 * rs1297787	rs1294540	14	90984976	rs1297787	14	90973750	1.06429e-28	0.546037	8.67999e-12	0.470743	0.0774263
cg14317639	14	92721505	rs7149431	rs7149431	14	92706728				1.49085e-41	0.298646	4.60646e-33	0.37578
cg14317639	14	92721505	rs9944114	rs9944114	14	92706803				9.5347e-41	0.295583	4.60646e-33	0.37578
cg14317639	14	92721505	rs2007824	rs2007824	14	92727555				2.91601e-13	0.369451	2.06204e-06	0.425721
cg14317639	14	92721505	rs7149431 * rs8005444	rs7149431	14	92706728	rs8005444	14	92677528	7.81628e-07	0.417898	4.84718e-05	0.493581	0.0822134
cg14317639	14	92721505	rs9944114 * rs8005444	rs9944114	14	92706803	rs8005444	14	92677528	7.81628e-07	0.417898	4.84718e-05	0.493581	0.0797294
cg18416503	14	93475974	rs4905030	rs4905030	14	93470126				1.36996e-106	0.602112	1.22557e-42	0.457079
cg18416503	14	93475974	rs8005216	rs8005216	14	93455598				1.04413e-05	0.61906	2.02091e-10	0.529035
cg18416503	14	93475974	rs4905017	rs4905017	14	93438821				1.67488e-10	0.650335	6.88951e-12	0.600389
cg18416503	14	93475974	rs12587868	rs12587868	14	93494030				0.000932528	0.659521	9.18827e-05	0.623722
cg18416503	14	93475974	rs941542	rs941542	14	93523577				0.000118899	0.671241	6.7858e-05	0.646529
cg18416503	14	93475974	rs12587868 * rs7150624	rs12587868	14	93494030	rs7150624	14	93611243	1.99943e-05	0.689137	0.000109711	0.67777	0.0216086
cg11033654	14	95826570	rs8010752	rs8010752	14	95820298				6.38936e-26	0.19661	1.52161e-14	0.18239
cg11033654	14	95826570	rs8017312 * rs1187718	rs8017312	14	95830496	rs1187718	14	95835758	6.62157e-07	0.273471	0.00177504	0.25992	0.198845
cg05162306	14	95826734	rs8010752	rs8010752	14	95820298				1.02664e-33	0.249216	2.94518e-19	0.236664
cg05162306	14	95826734	rs8017312	rs8017312	14	95830496				1.45596e-06	0.286001	4.27367e-07	0.304739
cg05162306	14	95826734	rs8017312 * rs1187718	rs8017312	14	95830496	rs1187718	14	95835758	2.13033e-13	0.379096	4.08673e-11	0.427122	0.198845
cg13019568	14	95826830	rs8010752	rs8010752	14	95820298				5.37338e-37	0.270319	1.41015e-23	0.283238
cg13019568	14	95826830	rs8017312	rs8017312	14	95830496				3.62648e-08	0.315866	3.07178e-09	0.367363
cg13019568	14	95826830	rs8017312 * rs1187718	rs8017312	14	95830496	rs1187718	14	95835758	1.31197e-23	0.468986	1.24516e-13	0.503884	0.198845
cg05369327	14	95826853	rs8010752	rs8010752	14	95820298				3.71113e-48	0.337758	1.26792e-26	0.314361
cg05369327	14	95826853	rs8017312	rs8017312	14	95830496				2.39596e-08	0.380055	6.84476e-08	0.38275
cg05369327	14	95826853	rs8017312 * rs1187718	rs8017312	14	95830496	rs1187718	14	95835758	6.74607e-19	0.497717	3.20937e-11	0.49986	0.198845
cg14013080	14	95826997	rs8010752	rs8010752	14	95820298				6.20997e-62	0.417842	9.97125e-35	0.390741
cg14013080	14	95826997	rs8017312 * rs1024200	rs8017312	14	95830496	rs1024200	14	95836391	0.0010996	0.455309	0.00436556	0.436947	0.177781
cg13931752	15	40660718	rs10518693	rs10518693	15	40700022				3.00513e-25	0.191903	7.74769e-11	0.137007
cg13931752	15	40660718	rs17658212	rs17658212	15	41145919				4.41079e-06	0.229361	1.17798e-05	0.197082
cg13931752	15	40660718	rs2412511	rs2412511	15	40621701				0.000912791	0.249714	9.42076e-09	0.289076
cg13931752	15	40660718	rs2034650 * rs2004251	rs2034650	15	40717302	rs2004251	15	40619587	0.000969738	0.280302	2.73479e-07	0.370178	0.00141802
cg18480781	15	60294291	rs10851671	rs10851671	15	60326746				1.54767e-17	0.136137	4.43025e-08	0.101929
cg18480781	15	60294291	rs4485289	rs4485289	15	60287773				0.000618308	0.160651	6.30143e-07	0.179225
cg18480781	15	60294291	rs4485289 * rs1648245	rs4485289	15	60287773	rs1648245	15	60355499	0.00426508	0.191723	0.00298432	0.223297	0.20058
cg21667061	15	60772094	rs936013	rs936013	15	60718265				2.18697e-97	0.574457	1.28637e-67	0.623905
cg21667061	15	60772094	rs3068 * rs3743266	rs3068	15	60715643	rs3743266	15	60781513	0.00010403	0.596853	0.00106152	0.654058	0.0491115
cg13105599	15	67356641	rs266336	rs266336	15	67322305				3.15417e-47	0.337032	3.942e-30	0.348526
cg13105599	15	67356641	rs12901071	rs12901071	15	67370389				8.09614e-22	0.445028	2.22698e-12	0.453618
cg13105599	15	67356641	rs11638002	rs11638002	15	67341979				7.18323e-11	0.490641	1.24155e-10	0.528163
cg13105599	15	67356641	rs7178347	rs7178347	15	67321386				9.15147e-07	0.51767	1.38437e-06	0.567615
cg13105599	15	67356641	rs12901071 * rs8036667	rs12901071	15	67370389	rs8036667	15	67309272	0.000116975	0.542726	0.000469223	0.596657	0.0295819
cg12034869	15	92555243	rs7178378	rs7178378	15	92556804				2.53189e-15	0.119116	2.22556e-06	0.0790749
cg12034869	15	92555243	rs1400784	rs1400784	15	92556091				0.00477416	0.13677	9.71567e-06	0.144348
cg12034869	15	92555243	rs7178378 * rs1400784	rs7178378	15	92556804	rs1400784	15	92556091	0.00543324	0.16056	0.00553112	0.18367	0.149403
cg13132497	15	100469152	rs2573643	rs2573643	15	100470089				2.36331e-86	0.526803	1.32872e-41	0.448827
cg13132497	15	100469152	rs2573674	rs2573674	15	100476683				6.06651e-29	0.630556	3.82777e-12	0.530527
cg13132497	15	100469152	rs2573674 * rs873843	rs2573674	15	100476683	rs873843	15	100510425	0.00104204	0.656218	0.000499899	0.571785	0.00735241
cg02086790	16	375327	rs11649268	rs11649268	16	398643				9.80888e-23	0.17802	4.35944e-15	0.189913
cg02086790	16	375327	rs8064205	rs8064205	16	369413				5.52212e-05	0.208728	0.00292051	0.219659
cg02086790	16	375327	rs214247	rs214247	16	349221				4.78517e-09	0.267296	1.67519e-06	0.283823
cg02086790	16	375327	rs3842949 * rs214247	rs3842949	16	360303	rs214247	16	349221	5.4197e-05	0.30721	0.000302684	0.336026	0.00151062
cg26913058	16	419975	rs743961	rs743961	16	430011				1.66913e-115	0.631821	1.95251e-66	0.617354
cg26913058	16	419975	rs2885415	rs2885415	16	395396				0.00508665	0.639127	2.32312e-06	0.647793
cg26913058	16	419975	rs3848368	rs3848368	16	414608				6.49068e-06	0.653383	2.22278e-06	0.6753
cg26913058	16	419975	rs11649268	rs11649268	16	398643				5.06733e-06	0.662848	3.54052e-06	0.696342
cg26913058	16	419975	rs4984666	rs4984666	16	446362				3.02273e-09	0.687163	0.000322934	0.712263
cg26913058	16	419975	rs2885415 * rs8064205	rs2885415	16	395396	rs8064205	16	369413	5.87601e-06	0.708744	0.000224939	0.735404	0.161657
cg00101154	16	420108	rs11649268	rs11649268	16	398643				6.25716e-69	0.455301	4.44144e-42	0.454734
cg00101154	16	420108	rs3848368	rs3848368	16	414608				6.01675e-24	0.556779	6.30932e-12	0.536406
cg00101154	16	420108	rs743961	rs743961	16	430011				3.8894e-16	0.614565	5.52072e-05	0.562626
cg00101154	16	420108	rs3842949 * rs2885415	rs3842949	16	360303	rs2885415	16	395396	0.000158075	0.639333	0.00269789	0.605139	0.0650316
cg12437481	16	420112	rs743961	rs743961	16	430011				2.68502e-88	0.539544	5.28007e-48	0.499013
cg12437481	16	420112	rs11649268	rs11649268	16	398643				1.00709e-30	0.643856	9.12218e-18	0.605393
cg12437481	16	420112	rs3848368	rs3848368	16	414608				0.000149706	0.654565	0.000700016	0.622435
cg12437481	16	420112	rs2885415	rs2885415	16	395396				0.00181014	0.66308	4.42604e-05	0.646458
cg12437481	16	420112	rs2885415 * rs8064205	rs2885415	16	395396	rs8064205	16	369413	0.000646698	0.678601	0.000623768	0.671984	0.161657
cg27130176	16	3085982	rs7184777	rs7184777	16	3010510				1.24416e-10	0.0827651	0.0155756	0.0261616
cg27130176	16	3085982	rs13335800	rs13335800	16	3112197				1.72745e-05	0.120511	6.00527e-05	0.0849892
cg27130176	16	3085982	rs7184777 * rs13335800	rs7184777	16	3010510	rs13335800	16	3112197	5.15225e-08	0.184935	0.00302862	0.131144	0.0219826
cg08241330	16	8806663	rs1731070	rs1731070	16	8800619				3.47891e-52	0.360535	7.08715e-23	0.275876
cg08241330	16	8806663	rs2312957	rs2312957	16	8763218				9.77825e-19	0.448163	8.35412e-11	0.366747
cg08241330	16	8806663	rs9923816	rs9923816	16	8752547				4.16912e-07	0.478141	0.000303563	0.398688
cg08241330	16	8806663	rs1358692	rs1358692	16	8764318				1.47713e-07	0.508547	0.00128438	0.423889
cg08241330	16	8806663	rs1420082 * rs1730943	rs1420082	16	8809702	rs1730943	16	8776984	0.00137554	0.52637	0.00152356	0.467824	0.081214
cg08834902	16	8806690	rs1731070	rs1731070	16	8800619				2.5884e-53	0.366774	2.60929e-22	0.269878
cg08834902	16	8806690	rs2312957	rs2312957	16	8763218				8.57071e-17	0.444185	1.23917e-08	0.341401
cg08834902	16	8806690	rs1420082	rs1420082	16	8809702				0.000234466	0.459709	9.0876e-05	0.378775
cg08834902	16	8806690	rs2215927	rs2215927	16	8700111				9.09245e-06	0.483554	0.00028707	0.410718
cg08834902	16	8806690	rs1420082 * rs1730943	rs1420082	16	8809702	rs1730943	16	8776984	5.415e-05	0.50734	0.00154426	0.445731	0.081214
cg04332619	16	8806966	rs1731070	rs1731070	16	8800619				1.7676e-78	0.491145	2.58204e-38	0.421769
cg04332619	16	8806966	rs2312957	rs2312957	16	8763218				2.13826e-18	0.559627	7.95804e-15	0.522722
cg04332619	16	8806966	rs1420082	rs1420082	16	8809702				1.76144e-05	0.579805	5.56829e-05	0.550844
cg04332619	16	8806966	rs9923816	rs9923816	16	8752547				5.38279e-08	0.605954	0.000324775	0.573599
cg04332619	16	8806966	rs1420082 * rs4985114	rs1420082	16	8809702	rs4985114	16	8779685	1.14694e-09	0.645852	5.91572e-05	0.611083	0.208716
cg05372963	16	8807026	rs1731062	rs1731062	16	8802752				8.54379e-68	0.447236	2.90003e-31	0.359198
cg05372963	16	8807026	rs2312957	rs2312957	16	8763218				1.10024e-30	0.571792	2.38922e-22	0.525579
cg05372963	16	8807026	rs2215927	rs2215927	16	8700111				7.27519e-06	0.591228	1.20469e-05	0.558702
cg05372963	16	8807026	rs1420082 * rs1730951	rs1420082	16	8809702	rs1730951	16	8774190	0.000936327	0.617901	6.68986e-05	0.599832	0.0747728
cg01654820	16	10675123	rs1394565	rs1394565	16	10677101				1.34103e-22	0.176099	1.55045e-15	0.194675
cg01654820	16	10675123	rs8053464	rs8053464	16	10656321				2.70297e-05	0.20889	0.000339315	0.234752
cg01654820	16	10675123	rs4125033	rs4125033	16	10646459				3.11884e-08	0.259877	6.22008e-09	0.322313
cg01654820	16	10675123	rs1394565 * rs2354422	rs1394565	16	10677101	rs2354422	16	10666645	9.26693e-11	0.340953	8.28916e-07	0.404761	0.0718523
cg07439791	16	11680400	rs7198919	rs7198919	16	11688891				4.90644e-17	0.13425	5.09452e-08	0.100829
cg07439791	16	11680400	rs9932684 * rs6498222	rs9932684	16	11707291	rs6498222	16	11650887	8.48814e-08	0.227747	0.00106098	0.17271	0.0255413
cg05670898	16	66460448	rs7194892	rs7194892	16	66472505				1.4357e-29	0.225041	1.69113e-25	0.303026
cg05670898	16	66460448	rs2344565	rs2344565	16	66419668				5.60968e-10	0.285459	0.000100987	0.342697
cg05670898	16	66460448	rs1837024	rs1837024	16	66457653				6.23082e-11	0.351232	3.03143e-08	0.41293
cg05670898	16	66460448	rs41431848	rs41431848	16	66456199				1.36951e-06	0.384688	0.00229234	0.435649
cg05670898	16	66460448	rs1837024 * rs11640843	rs1837024	16	66457653	rs11640843	16	66425176	0.000295652	0.41081	0.000176318	0.494966	0.0155083
cg05670898	16	66460448	rs719941 * rs11640843	rs719941	16	66458335	rs11640843	16	66425176	0.000321808	0.413069	0.000172858	0.495305	0.0150269
cg00443946	16	86370962	rs41362847	rs41362847	16	86395647				3.03062e-118	0.639808	3.0571e-68	0.626155
cg00443946	16	86370962	rs2581303 * rs2581300	rs2581303	16	86373330	rs2581300	16	86371824	2.48654e-10	0.677062	4.9982e-07	0.67242	0.164619
cg09496634	16	87712353	rs4843669	rs4843669	16	87709933				8.65366e-74	0.471254	8.58934e-43	0.458299
cg09496634	16	87712353	rs8056235	rs8056235	16	87726546				4.29504e-06	0.495236	5.07463e-06	0.498772
cg09496634	16	87712353	rs9933061	rs9933061	16	87749634				5.63493e-07	0.523058	1.10215e-05	0.53414
cg09496634	16	87712353	rs4843659	rs4843659	16	87690516				0.00198352	0.534357	0.00138092	0.553517
cg09496634	16	87712353	rs1599801	rs1599801	16	87768317				0.000993739	0.546382	0.000202878	0.577501
cg09496634	16	87712353	rs4843669 * rs9933061	rs4843669	16	87709933	rs9933061	16	87749634	4.48897e-05	0.568291	0.00210621	0.600155	0.0364476
cg09329516	17	1508261	rs11652773	rs11652773	17	1497626				2.14558e-24	0.185886	6.68147e-16	0.198405
cg09329516	17	1508261	rs4790715	rs4790715	17	1523541				3.96182e-14	0.276106	4.41983e-07	0.269736
cg09329516	17	1508261	rs11658414 * rs7224583	rs11658414	17	1497572	rs7224583	17	1539540	6.82599e-05	0.334447	5.82997e-09	0.386889	0.0324416
cg09329516	17	1508261	rs11652773 * rs7224583	rs11652773	17	1497626	rs7224583	17	1539540	6.82599e-05	0.334447	5.82997e-09	0.386889	0.0339307
cg11076954	17	1508444	rs11652773	rs11652773	17	1497626				5.83532e-30	0.224319	4.81976e-18	0.22304
cg11076954	17	1508444	rs4790715	rs4790715	17	1523541				6.75007e-22	0.356535	8.06148e-12	0.339703
cg11076954	17	1508444	rs11658414 * rs4790715	rs11658414	17	1497572	rs4790715	17	1523541	0.00549905	0.381517	0.000649241	0.379679	0.0307823
cg11076954	17	1508444	rs11652773 * rs4790715	rs11652773	17	1497626	rs4790715	17	1523541	0.00549905	0.381517	0.000649241	0.379679	0.0334329
cg26537098	17	3506137	rs8065080	rs8065080	17	3480447				9.76599e-20	0.152524	1.80749e-11	0.145345
cg26537098	17	3506137	rs224498	rs224498	17	3519954				1.08861e-13	0.245451	2.12741e-08	0.242619
cg26537098	17	3506137	rs222741	rs222741	17	3508880				4.47733e-10	0.305078	4.26833e-05	0.290371
cg26537098	17	3506137	rs224498 * rs222741	rs224498	17	3519954	rs222741	17	3508880	0.00274277	0.326415	0.00151781	0.329903	0.0924657
cg04462567	17	6455368	rs17202194	rs17202194	17	6403654				6.84787e-29	0.217077	1.4078e-17	0.217751
cg04462567	17	6455368	rs4541125	rs4541125	17	6397773				7.96899e-29	0.21699	1.4078e-17	0.217751
cg04462567	17	6455368	rs1867274	rs1867274	17	6456931				1.37217e-07	0.262566	1.35654e-08	0.302737
cg04462567	17	6455368	rs7211519	rs7211519	17	6549589				7.96955e-10	0.319134	6.87301e-05	0.34442
cg04462567	17	6455368	rs16955901 * rs1867274	rs16955901	17	6405253	rs1867274	17	6456931	9.48869e-06	0.357974	8.43435e-06	0.421901	0.0562604
cg04462567	17	6455368	rs16955901 * rs9889374	rs16955901	17	6405253	rs9889374	17	6565747	0.000627048	0.387444	8.89301e-07	0.5121	0.00569504
cg26955290	17	7015607	rs12951306	rs12951306	17	7020507				9.86009e-18	0.139566	2.6989e-11	0.142747
cg26955290	17	7015607	rs17732397	rs17732397	17	6974939				1.56846e-10	0.211258	0.000336587	0.185318
cg26955290	17	7015607	rs444207	rs444207	17	6982444				3.879e-20	0.334806	4.73668e-11	0.300471
cg26955290	17	7015607	rs4558460	rs4558460	17	7051469				5.59283e-07	0.370793	0.0018851	0.32822
cg26955290	17	7015607	rs220992	rs220992	17	7049788				5.59283e-07	0.370793	0.0018851	0.32822
cg26955290	17	7015607	rs4796383 * rs444207	rs4796383	17	7022290	rs444207	17	6982444	1.00741e-16	0.464063	1.47835e-05	0.391394	0.0196138
cg02550691	17	7255736	rs17805277	rs17805277	17	7201753				1.4406e-49	0.345827	3.9641e-19	0.235878
cg02550691	17	7255736	rs2292067	rs2292067	17	7252148				4.35109e-08	0.386509	1.68574e-05	0.2877
cg02550691	17	7255736	rs2292067 * rs2654185	rs2292067	17	7252148	rs2654185	17	7183362	0.00254941	0.406659	0.000583322	0.335697	0.00358865
cg08906309	17	8263420	rs4792792	rs4792792	17	8265776				5.15942e-22	0.168868	2.53736e-10	0.130503
cg08906309	17	8263420	rs11651993	rs11651993	17	8115774				7.83214e-08	0.219614	3.54357e-08	0.220507
cg08906309	17	8263420	rs8075078	rs8075078	17	8186096				0.00358411	0.227732	8.24477e-05	0.266105
cg08906309	17	8263420	rs8072838 * rs11650309	rs8072838	17	8261636	rs11650309	17	8129538	2.48974e-05	0.267583	0.000115868	0.325799	0.0361502
cg08471713	17	41738893	rs8064916	rs8064916	17	41703554				1.01797e-38	0.273305	6.75619e-15	0.174428
cg08471713	17	41738893	rs8070993	rs8070993	17	41754456				4.17664e-13	0.340313	3.4711e-05	0.226506
cg08471713	17	41738893	rs16940067	rs16940067	17	41707299				3.43255e-27	0.477674	3.12812e-10	0.328126
cg08471713	17	41738893	rs8081000	rs8081000	17	41715233				1.56919e-10	0.515218	1.47342e-06	0.384228
cg08471713	17	41738893	rs8070993 * rs8081000	rs8070993	17	41754456	rs8081000	17	41715233	5.00586e-16	0.583097	8.83341e-09	0.465783	0.180293
cg08113562	17	43508428	rs199448	rs199448	17	44809001				4.29158e-58	0.392538	2.00599e-37	0.415211
cg08113562	17	43508428	rs2867316	rs2867316	17	43376447				0.000656417	0.409169	3.95808e-07	0.467784
cg08113562	17	43508428	rs9896243 * rs9908330	rs9896243	17	44826056	rs9908330	17	43383100	3.38879e-05	0.446758	0.000736236	0.503583	0.0389236
cg03168497	17	48586147	rs2412322	rs2412322	17	48578726				6.13315e-113	0.622812	1.21265e-77	0.67518
cg03168497	17	48586147	rs8070491	rs8070491	17	48580446				1.81765e-05	0.637998	0.000418384	0.690138
cg03168497	17	48586147	rs7208018	rs7208018	17	48557863				1.10416e-58	0.783116	2.71512e-17	0.757735
cg03168497	17	48586147	rs9913430	rs9913430	17	48628470				4.94919e-05	0.790609	0.0012981	0.765249
cg03168497	17	48586147	rs2412322 * rs7208703	rs2412322	17	48578726	rs7208703	17	48566702	0.00134104	0.802906	0.000399933	0.789434	0.000663526
cg27123423	17	62971335	rs8080714	rs8080714	17	66272177				4.96222e-55	0.376709	1.84021e-26	0.312743
cg27123423	17	62971335	rs7210814	rs7210814	17	66256956				1.63396e-62	0.636878	1.89359e-43	0.633369
cg27123423	17	62971335	rs2362727	rs2362727	17	66253871				3.37697e-66	0.796223	6.70192e-42	0.802453
cg27123423	17	62971335	rs7222013	rs7222013	17	66267691				9.03457e-07	0.803817	6.39566e-05	0.814365
cg27123423	17	62971335	rs8080714 * rs7105	rs8080714	17	66272177	rs7105	17	66253095	2.29546e-29	0.852847	5.84403e-17	0.865755	0.0359468
cg27123423	17	62971335	rs8080714 * rs7210814	rs8080714	17	66272177	rs7210814	17	66256956	2.29546e-29	0.852847	5.84403e-17	0.865755	0.0360766
cg12509712	17	66270134	rs34963864	rs34963864	17	66231262				8.86049e-39	0.281535	1.26807e-19	0.240724
cg12509712	17	66270134	rs8080714	rs8080714	17	66272177				2.59668e-17	0.376977	2.21139e-08	0.32136
cg12509712	17	66270134	rs7105 * rs8080714	rs7105	17	66253095	rs8080714	17	66272177	6.26375e-20	0.5243	4.67432e-09	0.429133	0.0359468
cg12509712	17	66270134	rs7210814 * rs8080714	rs7210814	17	66256956	rs8080714	17	66272177	1.68801e-19	0.522869	6.02993e-09	0.431052	0.0360766
cg00704970	17	78865368	rs11656061	rs11656061	17	78864749				5.49975e-23	0.179544	1.30722e-15	0.194993
cg00704970	17	78865368	rs11150760	rs11150760	17	78962881				1.87561e-12	0.26088	8.01268e-06	0.252967
cg00704970	17	78865368	rs6565499	rs6565499	17	78913066				3.44533e-05	0.2911	0.000852782	0.286054
cg00704970	17	78865368	rs4969311	rs4969311	17	78906360				1.33893e-10	0.351333	4.15249e-08	0.360204
cg00704970	17	78865368	rs4969287 * rs4969311	rs4969287	17	78864029	rs4969311	17	78906360	8.55974e-08	0.399998	0.00257807	0.40347	0.0457627
cg04919811	17	78870302	rs6565499	rs6565499	17	78913066				8.42632e-14	0.107772	0.00010442	0.0563685
cg04919811	17	78870302	rs11656061	rs11656061	17	78864749				1.12804e-07	0.15847	1.1889e-06	0.134904
cg04919811	17	78870302	rs4969311	rs4969311	17	78906360				1.98638e-07	0.207517	1.96904e-05	0.192952
cg04919811	17	78870302	rs4969287 * rs4969311	rs4969287	17	78864029	rs4969311	17	78906360	0.000369674	0.237835	7.74949e-06	0.26553	0.0457627
cg14851204	17	79045695	rs4969385	rs4969385	17	79068890				5.48754e-44	0.318269	1.00942e-35	0.399509
cg14851204	17	79045695	rs4969385 * rs8070741	rs4969385	17	79068890	rs8070741	17	79042975	4.05177e-05	0.370222	1.19771e-05	0.463549	0.00811897
cg26109145	17	79045877	rs4969385	rs4969385	17	79068890				3.54161e-36	0.265965	7.95119e-25	0.296165
cg26109145	17	79045877	rs4969385 * rs8070741	rs4969385	17	79068890	rs8070741	17	79042975	0.00376382	0.311648	3.45049e-06	0.377783	0.00811897
cg23598886	18	12777645	rs2847297	rs2847297	18	12797694				7.62402e-22	0.167642	2.68085e-12	0.155638
cg23598886	18	12777645	rs16939895	rs16939895	18	12821903				2.37815e-06	0.207484	3.48075e-07	0.232176
cg23598886	18	12777645	rs2542153	rs2542153	18	12783898				8.22177e-09	0.262601	1.15855e-08	0.321845
cg23598886	18	12777645	rs2847297 * rs2542153	rs2847297	18	12797694	rs2542153	18	12783898	2.36094e-07	0.312401	0.000198314	0.368791	0.0149921
cg23598886	18	12777645	rs2847297 * rs2847289	rs2847297	18	12797694	rs2847289	18	12812167	3.0842e-07	0.314	0.00015291	0.374042	0.0155671
cg23544223	18	12777786	rs2847297	rs2847297	18	12797694				1.49412e-17	0.136013	2.2949e-11	0.143627
cg23544223	18	12777786	rs7234029	rs7234029	18	12877060				9.05109e-05	0.165951	1.24199e-08	0.239217
cg23544223	18	12777786	rs2542153	rs2542153	18	12783898				1.13744e-14	0.262678	2.2707e-12	0.364899
cg23544223	18	12777786	rs2847297 * rs2542153	rs2847297	18	12797694	rs2542153	18	12783898	3.05825e-06	0.305273	0.000708818	0.403457	0.0149921
cg23544223	18	12777786	rs2847297 * rs2847289	rs2847297	18	12797694	rs2847289	18	12812167	3.55905e-06	0.306625	0.000452776	0.415742	0.0155671
cg23544223	18	12777786	rs2847297 * rs2542170	rs2847297	18	12797694	rs2542170	18	12800820	4.44294e-06	0.303879	0.000519445	0.410868	0.0156841
cg24737193	18	12778029	rs2542153	rs2542153	18	12783898				9.69697e-13	0.0994769	9.14374e-12	0.149035
cg24737193	18	12778029	rs2847297	rs2847297	18	12797694				7.071e-13	0.190354	6.27176e-12	0.278345
cg24737193	18	12778029	rs9960807	rs9960807	18	12770851				0.000319308	0.21485	0.000426813	0.315155
cg24737193	18	12778029	rs2542170 * rs2847297	rs2542170	18	12800820	rs2847297	18	12797694	1.95827e-05	0.248939	0.000271138	0.36928	0.0156841
cg24737193	18	12778029	rs2847289 * rs2847297	rs2847289	18	12812167	rs2847297	18	12797694	2.07691e-05	0.249481	0.000142804	0.373598	0.0155671
cg16308790	18	77225973	rs1562722	rs1562722	18	77187165				9.52961e-37	0.273575	8.0661e-18	0.221739
cg16308790	18	77225973	rs7234119	rs7234119	18	77231787				1.91439e-24	0.414648	2.55671e-15	0.370171
cg16308790	18	77225973	rs7234119 * rs8090560	rs7234119	18	77231787	rs8090560	18	77213155	0.00385357	0.431514	0.000434199	0.430775	0.0746
cg04727522	18	77793182	rs11664633	rs11664633	18	77803750				9.83788e-102	0.585621	1.68925e-56	0.55638
cg04727522	18	77793182	rs4465665	rs4465665	18	77818334				1.04536e-18	0.645979	5.73052e-15	0.640003
cg04727522	18	77793182	rs4402630	rs4402630	18	77818479				4.78649e-18	0.640366	1.64374e-14	0.634772
cg04727522	18	77793182	rs6506810	rs6506810	18	77902584				8.41856e-11	0.671064	3.93226e-07	0.667923
cg04727522	18	77793182	rs11081573	rs11081573	18	77699893				1.23845e-05	0.684869	3.17048e-05	0.689526
cg04727522	18	77793182	rs4644918 * rs11081573	rs4644918	18	77795232	rs11081573	18	77699893	5.11305e-05	0.701047	0.000170457	0.711467	0.00876567
cg04727522	18	77793182	rs12964779 * rs11081573	rs12964779	18	77794810	rs11081573	18	77699893	5.67479e-05	0.701247	0.00036036	0.718954	0.00843496
cg04727522	18	77793182	rs11664633 * rs11081573	rs11664633	18	77803750	rs11081573	18	77699893	5.67479e-05	0.701247	0.00036036	0.718954	0.0076912
cg04517722	19	17905589	rs11672054	rs11672054	19	17902177				2.94219e-69	0.450562	1.73864e-34	0.390506
cg04517722	19	17905589	rs10402066	rs10402066	19	17921015				1.55967e-16	0.525089	3.3681e-11	0.477799
cg04517722	19	17905589	rs36692	rs36692	19	17906839				7.14167e-12	0.569506	2.32627e-07	0.526803
cg04517722	19	17905589	rs10402066 * rs36689	rs10402066	19	17921015	rs36689	19	17910639	0.00108616	0.581674	2.72835e-05	0.567298	0.025815
cg16744531	19	17905626	rs11672054	rs11672054	19	17902177				9.73371e-72	0.462342	5.562e-34	0.385975
cg16744531	19	17905626	rs10402066	rs10402066	19	17921015				7.25092e-17	0.536572	2.29004e-15	0.505303
cg16744531	19	17905626	rs36692	rs36692	19	17906839				3.17872e-14	0.588697	6.69191e-08	0.555315
cg16744531	19	17905626	rs10402066 * rs36689	rs10402066	19	17921015	rs36689	19	17910639	0.00021178	0.603011	1.10117e-05	0.594919	0.025815
cg12667521	19	29218732	rs11083667	rs11083667	19	29304286				3.46532e-29	0.222416	8.50712e-16	0.197738
cg12667521	19	29218732	rs10408473	rs10408473	19	29137209				1.06659e-09	0.281919	2.22239e-05	0.250825
cg12667521	19	29218732	rs12980817 * rs7250708	rs12980817	19	29317027	rs7250708	19	29382896	0.000171737	0.342075	0.000863145	0.323619	0.0102477
cg12667521	19	29218732	rs12980817 * rs4805296	rs12980817	19	29317027	rs4805296	19	29378806	0.000340737	0.343966	0.000863145	0.323619	0.011698
cg26382679	19	30215768	rs1560188	rs1560188	19	30198465				1.40242e-17	0.139394	2.0501e-12	0.157995
cg26382679	19	30215768	rs12461792	rs12461792	19	30227304				1.16075e-12	0.227879	1.22963e-13	0.30451
cg26382679	19	30215768	rs6509625	rs6509625	19	30224982				3.71442e-10	0.286908	1.41277e-06	0.362578
cg26382679	19	30215768	rs1560188 * rs16963159	rs1560188	19	30198465	rs16963159	19	30201323	1.05248e-06	0.333787	1.16144e-06	0.442988	0.000102439
cg27475126	19	30303651	rs6509737	rs6509737	19	30331585				2.49203e-33	0.247103	3.28338e-27	0.321031
cg27475126	19	30303651	rs10406613	rs10406613	19	30276911				3.62905e-07	0.288304	6.6148e-07	0.380039
cg27475126	19	30303651	rs11671136	rs11671136	19	30295633				6.22313e-07	0.326011	5.68604e-05	0.415316
cg27475126	19	30303651	rs10406613 * rs12984744	rs10406613	19	30276911	rs12984744	19	30251324	1.03665e-09	0.390636	0.00127238	0.453182	0.0277511
cg00919077	19	46406825	rs9304651	rs9304651	19	46419773				2.49924e-10	0.0804845	2.39525e-07	0.0919764
cg00919077	19	46406825	rs10406475	rs10406475	19	46414293				3.30528e-11	0.161251	8.21494e-08	0.181597
cg00919077	19	46406825	rs10414420	rs10414420	19	46415010				3.30528e-11	0.161251	8.21494e-08	0.181597
cg00919077	19	46406825	rs12461550 * rs11669683	rs12461550	19	46414234	rs11669683	19	46408356	1.14053e-11	0.25836	0.000387294	0.248675	0.0774009
cg24327262	19	46929907	rs371657	rs371657	19	46937731				6.54309e-53	0.365645	1.61115e-34	0.389842
cg24327262	19	46929907	rs11083825	rs11083825	19	46926667				3.11145e-17	0.451005	1.3352e-17	0.523988
cg24327262	19	46929907	rs371657 * rs11083825	rs371657	19	46937731	rs11083825	19	46926667	3.56219e-16	0.527553	1.27041e-12	0.609908	0.155162
cg14725151	19	46930115	rs371657	rs371657	19	46937731				9.94259e-30	0.223499	1.69853e-14	0.182342
cg14725151	19	46930115	rs11083825	rs11083825	19	46926667				1.3261e-08	0.275247	6.5881e-09	0.275071
cg14725151	19	46930115	rs371657 * rs11083825	rs371657	19	46937731	rs11083825	19	46926667	1.02607e-08	0.332475	9.35322e-07	0.349367	0.155162
cg26466157	19	46930245	rs371657	rs371657	19	46937731				9.73455e-46	0.324693	2.16355e-42	0.456172
cg26466157	19	46930245	rs11083825	rs11083825	19	46926667				8.82613e-14	0.397627	5.09355e-13	0.54615
cg26466157	19	46930245	rs371657 * rs11083825	rs371657	19	46937731	rs11083825	19	46926667	4.69913e-18	0.490331	1.73172e-14	0.638541	0.155162
cg19217571	19	48283235	rs10412896	rs10412896	19	48282495				1.90652e-15	0.120059	2.5621e-11	0.143872
cg19217571	19	48283235	rs2914441	rs2914441	19	48220723				2.32675e-06	0.158669	0.00460875	0.172929
cg19217571	19	48283235	rs3815751	rs3815751	19	48282316				0.000155681	0.186306	0.00330458	0.202951
cg19217571	19	48283235	rs4802386 * rs2914441	rs4802386	19	48262569	rs2914441	19	48220723	0.000209908	0.230436	9.99626e-05	0.26362	0.109935
cg17716930	19	51017331	rs12609653	rs12609653	19	50998425				3.78289e-20	0.157747	3.25398e-11	0.141732
cg17716930	19	51017331	rs1014205	rs1014205	19	51036235				1.3611e-17	0.275122	4.09306e-13	0.28432
cg17716930	19	51017331	rs12609653 * rs1014205	rs12609653	19	50998425	rs1014205	19	51036235	4.94454e-10	0.341478	0.00193947	0.322375	0.00236512
cg15721243	19	53361448	rs7258677	rs7258677	19	53362705				1.41376e-81	0.507295	4.37823e-47	0.493334
cg15721243	19	53361448	rs12973227	rs12973227	19	53370013				4.87231e-08	0.537962	7.38007e-06	0.529385
cg15721243	19	53361448	rs10401828	rs10401828	19	53336367				1.76952e-07	0.564681	5.33753e-08	0.577727
cg15721243	19	53361448	rs8111139	rs8111139	19	53374562				1.881e-09	0.597054	4.09776e-08	0.622022
cg15721243	19	53361448	rs7258677 * rs12982980	rs7258677	19	53362705	rs12982980	19	53349850	1.34807e-08	0.628395	0.000867226	0.646448	0.0440242
cg22682154	19	57683164	rs11673172	rs11673172	19	57738294				7.71039e-14	0.10964	3.88627e-23	0.279372
cg22682154	19	57683164	rs8110121	rs8110121	19	57717081				0.000214498	0.137646	8.18053e-05	0.319532
cg22682154	19	57683164	rs11673172 * rs8110121	rs11673172	19	57738294	rs8110121	19	57717081	6.22113e-23	0.304223	5.87808e-14	0.454029	0.0208202
cg25685062	20	1719855	rs202501	rs202501	20	1697829				2.51726e-22	0.174406	3.57532e-08	0.102842
cg25685062	20	1719855	rs642543	rs642543	20	1739118				1.6918e-05	0.208761	1.542e-08	0.19996
cg25685062	20	1719855	rs202501 * rs622259	rs202501	20	1697829	rs622259	20	1726903	2.32423e-08	0.272212	2.20968e-08	0.312237	0.000861515
cg25685062	20	1719855	rs202501 * rs605739	rs202501	20	1697829	rs605739	20	1728212	2.32423e-08	0.272212	2.20968e-08	0.312237	0.000861515
cg25685062	20	1719855	rs202501 * rs621884	rs202501	20	1697829	rs621884	20	1726963	2.53119e-08	0.271167	2.20968e-08	0.312237	0.00092868
cg03900072	20	30060822	rs7273790	rs7273790	20	29900281				7.48429e-18	0.138264	3.26401e-15	0.19086
cg03900072	20	30060822	rs1018403	rs1018403	20	29890480				1.29709e-06	0.177402	1.29538e-05	0.248175
cg03900072	20	30060822	rs11699147	rs11699147	20	30127727				1.54459e-14	0.271961	4.15666e-16	0.402192
cg03900072	20	30060822	rs6058012	rs6058012	20	30101817				0.00132449	0.290282	0.00118138	0.427877
cg03900072	20	30060822	rs6058012 * rs1830542	rs6058012	20	30101817	rs1830542	20	29540629	0.00108621	0.321272	0.000421341	0.467749	0.0110271
cg13405782	20	30060868	rs734418	rs734418	20	29998985				2.65226e-09	0.0718113	9.4001e-06	0.0706391
cg13405782	20	30060868	rs6058012	rs6058012	20	30101817				2.8398e-06	0.115646	1.82032e-08	0.170367
cg13405782	20	30060868	rs972546 * rs6058012	rs972546	20	29850586	rs6058012	20	30101817	4.03816e-05	0.165138	0.00052806	0.227666	0.0173761
cg19766460	21	43528205	rs11701371	rs11701371	21	43523972				1.00299e-128	0.677416	2.44629e-72	0.647822
cg19766460	21	43528205	rs220153	rs220153	21	43544623				3.45571e-12	0.708048	9.06809e-07	0.677689
cg19766460	21	43528205	rs220139 * rs220147	rs220139	21	43535390	rs220147	21	43539523	0.000127287	0.742453	0.000104925	0.70258	0.0258179
cg19766460	21	43528205	rs11701371 * rs220162	rs11701371	21	43523972	rs220162	21	43549516	0.000550087	0.752471	0.000958514	0.722536	0.0235667
cg18120111	21	43917047	rs12482483	rs12482483	21	43898112				1.87985e-77	0.486585	2.8589e-47	0.49252
cg18120111	21	43917047	rs228068	rs228068	21	43960219				6.89516e-05	0.504886	0.000129914	0.521125
cg18120111	21	43917047	rs228068 * rs928884	rs228068	21	43960219	rs928884	21	43927520	1.5021e-05	0.533601	8.15745e-05	0.560575	0.0688375
cg20460554	21	43917260	rs12482483	rs12482483	21	43898112				2.71587e-107	0.610132	9.49451e-82	0.692957
cg20460554	21	43917260	rs228068 * rs928884	rs228068	21	43960219	rs928884	21	43927520	5.77522e-10	0.674955	0.000888261	0.733695	0.0688375
cg08751406	21	44470900	rs2839619	rs2839619	21	44436177				5.88481e-20	0.156593	1.11297e-16	0.207447
cg08751406	21	44470900	rs234706	rs234706	21	44485350				2.40811e-16	0.265602	1.7777e-09	0.303211
cg08751406	21	44470900	rs234731	rs234731	21	44449389				3.90112e-05	0.297889	0.000893855	0.335337
cg08751406	21	44470900	rs234706 * rs1788479	rs234706	21	44485350	rs1788479	21	44434836	5.96021e-06	0.344503	0.00197744	0.377868	0.21644
cg05533615	21	46291868	rs11701641	rs11701641	21	46260634				1.61557e-43	0.310519	1.71619e-30	0.352838
cg05533615	21	46291868	rs9808690	rs9808690	21	46255195				2.38795e-24	0.438632	2.07542e-13	0.463854
cg05533615	21	46291868	rs2838702	rs2838702	21	46262691				7.82089e-19	0.521073	4.36797e-08	0.519551
cg05533615	21	46291868	rs2838724 * rs84191	rs2838724	21	46300740	rs84191	21	46269496	0.000351896	0.548566	0.000698118	0.568322	0.047262
cg05533615	21	46291868	rs125810 * rs84191	rs125810	21	46303649	rs84191	21	46269496	0.000351896	0.548566	0.000716154	0.569416	0.047262
cg12895179	22	20779482	rs6005740	rs6005740	22	20776843				8.07375e-29	0.218043	7.65205e-15	0.187005
cg12895179	22	20779482	rs6005740 * rs361689	rs6005740	22	20776843	rs361689	22	20742450	8.8685e-06	0.274425	0.00129913	0.265344	0.218691
cg05298088	22	50469442	rs1883291	rs1883291	22	50479044				4.34621e-37	0.272213	1.40201e-27	0.32469
cg05298088	22	50469442	rs2076136	rs2076136	22	50509196				7.40416e-13	0.344198	0.000846823	0.354535
cg05298088	22	50469442	rs7290681	rs7290681	22	50492235				0.00336361	0.358352	0.0063048	0.37518
cg05298088	22	50469442	rs1883291 * rs7290681	rs1883291	22	50479044	rs7290681	22	50492235	0.00536376	0.376272	0.000856714	0.412313	0.000648073
cg13909895	22	51066142	rs9628187	rs9628187	22	51156666				2.86973e-11	0.0876887	2.50691e-14	0.180837
cg13909895	22	51066142	rs131724	rs131724	22	51055900				1.21652e-07	0.141163	0.000783864	0.217541
cg13909895	22	51066142	rs6151429	rs6151429	22	51063477				4.15971e-06	0.182945	2.12528e-07	0.291381
cg13909895	22	51066142	rs9628187 * rs3091400	rs9628187	22	51156666	rs3091400	22	51059118	1.47346e-05	0.225498	7.2677e-05	0.370957	0.0581767
