# Supplementary material for: Exhaustive search for epistatic effects on the human methylome
Source: Sci Rep. 2017 Oct 20;7:13669. doi: 10.1038/s41598-017-13256-9 (PMC5651902; doi:10.1038/s41598-017-13256-9)
Supplement: Supplementary file 4 — Supplementary Table 3 [file 41598_2017_13256_MOESM4_ESM.xlsx]

## Sheet: CpG_404_annot_table.txt
CpG Information			Analysis			Discovery Sample CpG information					Replication Sample CpG information					UCSC annotation			Discovery Sample CpG-transcript association
CpG_Identifier	CpG_Chr	CpG_BP	Source	Cluster_nb	Cluster_representative	DS_CpG_50mercorrected	DS_CpG_beta_Mean	DS_CpG_beta_SD	DS_CpG_beta_Perc05	DS_CpG_beta_Perc95	RS_CpG_50mercorrected	RS_CpG_beta_Mean	RS_CpG_beta_SD	RS_CpG_beta_Perc05	RS_CpG_beta_Perc95	CpG_Island	TFBS	DNaseI	Transcript_hit	Transcript_tophit_transcript_id	Transcript_tophit_Symbol	Transcript_tophit_Chr	Transcript_tophit_ChrStart	Transcript_tophit_ChrEnd	Transcript_tophit_r	Transcript_tophit_p
cg02483661	1	2460621	mainEffects	1	TRUE	FALSE	0.0995147	0.0406467	0.0622922	0.186433	FALSE	0.0929626	0.0389164	0.0615704	0.184011	FALSE	TRUE	TRUE	FALSE
cg05117823	1	3056152	both	2	TRUE	TRUE	0.835339	0.03966	0.763384	0.889418	TRUE	0.818326	0.0385102	0.748176	0.871361	FALSE	FALSE	TRUE	FALSE
cg24879939	1	3230647	exhaust	3	TRUE	FALSE	0.828283	0.0506978	0.746281	0.890809	FALSE	0.815393	0.0454649	0.746444	0.875008	FALSE	TRUE	FALSE	FALSE
cg24196422	1	3716982	exhaust	4	TRUE	FALSE	0.71976	0.0709994	0.636446	0.848624	FALSE	0.729711	0.0645428	0.666834	0.822099	FALSE	FALSE	FALSE	TRUE	TC01002137.hg.1	ENST00000378223	1	3728645	3773797	-0.198898	5.21644e-05
cg17489312	1	9376039	mainEffects	5	TRUE	FALSE	0.520171	0.0406412	0.453217	0.585904	FALSE	0.511563	0.0387198	0.448149	0.571808	FALSE	TRUE	TRUE	FALSE
cg00025357	1	17577455	mainEffects	6	TRUE	FALSE	0.0598714	0.0189915	0.0399787	0.101869	FALSE	0.0569511	0.017981	0.0390154	0.0957807	FALSE	TRUE	FALSE	FALSE
cg20200200	1	18807388	exhaust	7	TRUE	FALSE	0.80858	0.0793601	0.668353	0.911371	TRUE	0.782503	0.0781777	0.643163	0.889363	FALSE	TRUE	TRUE	FALSE
cg13507429	1	18807550	exhaust	8	TRUE	TRUE	0.87722	0.0598359	0.771528	0.951172	TRUE	0.85606	0.05688	0.755828	0.938077	FALSE	TRUE	TRUE	FALSE
cg20432732	1	19451037	exhaust	9	TRUE	FALSE	0.132943	0.0816938	0.0520864	0.280127	FALSE	0.157436	0.0741454	0.082811	0.302276	FALSE	TRUE	TRUE	TRUE	TC01002298.hg.1	ENST00000235835	1	19629202	19638640	0.442883	0
cg24502330	1	20914028	exhaust	10	TRUE	FALSE	0.430434	0.0815637	0.314614	0.591148	FALSE	0.406641	0.077904	0.309515	0.547085	FALSE	TRUE	TRUE	FALSE
cg11070193	1	26527870	exhaust	11	TRUE	TRUE	0.623121	0.185808	0.257849	0.843731	TRUE	0.618635	0.1662	0.302008	0.815644	FALSE	TRUE	TRUE	TRUE	TC01000335.hg.1	ENST00000270812	1	26496362	26498551	-0.318631	6.15703e-11
cg20415053	1	26527928	both	12	TRUE	TRUE	0.409377	0.188169	0.0740668	0.707208	TRUE	0.431754	0.181224	0.106725	0.722009	FALSE	TRUE	TRUE	TRUE	TC01000335.hg.1	ENST00000270812	1	26496362	26498551	-0.259313	1.33847e-07
cg01018002	1	28844479	mainEffects	13	TRUE	FALSE	0.139428	0.0579067	0.0879539	0.27309	FALSE	0.111988	0.0474484	0.0711554	0.21876	FALSE	TRUE	TRUE	TRUE	TC01000379.hg.1	ENST00000373836	1	28696093	28826881	-0.277568	1.18536e-08
cg10708898	1	35309303	mainEffects	14	TRUE	TRUE	0.61627	0.0484081	0.536822	0.696822	TRUE	0.60691	0.04328	0.536154	0.684637	FALSE	TRUE	TRUE	FALSE
cg16585132	1	38464943	exhaust	15	TRUE	FALSE	0.851641	0.0534095	0.751079	0.915063	FALSE	0.846302	0.0558127	0.744422	0.913735	FALSE	TRUE	FALSE	TRUE	TC01002530.hg.1	ENST00000485803	1	38462442	38471278	-0.755946	1.03158e-76
cg10888390	1	38478117	mainEffects	16	TRUE	FALSE	0.0682481	0.0195003	0.0416808	0.102839	FALSE	0.0560777	0.0156893	0.0339822	0.084375	TRUE	TRUE	TRUE	FALSE
cg06209491	1	40138402	exhaust	17	TRUE	FALSE	0.464151	0.0815296	0.339897	0.605688	FALSE	0.447252	0.0700475	0.351441	0.569638	FALSE	TRUE	TRUE	FALSE
cg00791851	1	76518896	mainEffects	18	TRUE	TRUE	0.646496	0.213081	0.189615	0.898418	TRUE	0.662865	0.189554	0.259103	0.897969	FALSE	TRUE	TRUE	TRUE	TC01000781.hg.1	ENST00000328299	1	76540389	77100286	-0.222909	6.41287e-06
cg09408571	1	101003634	exhaust	19	TRUE	FALSE	0.839383	0.089254	0.658286	0.936465	FALSE	0.850517	0.0772302	0.69928	0.933116	FALSE	FALSE	FALSE	TRUE	TC01000902.hg.1	ENST00000336454	1	100810033	100985833	-0.379176	2.12734e-15
cg06223162	1	101003688	exhaust	19	FALSE	FALSE	0.603796	0.285113	0.113726	0.946391	FALSE	0.606187	0.291567	0.119567	0.943934	FALSE	FALSE	TRUE	TRUE	TC01000902.hg.1	ENST00000336454	1	100810033	100985833	-0.392397	1.80604e-16
cg02157078	1	114888769	mainEffects	20	TRUE	TRUE	0.199453	0.0832609	0.0907393	0.346722	TRUE	0.197525	0.0869281	0.0885561	0.363772	FALSE	TRUE	TRUE	FALSE
cg21263664	1	146549909	exhaust	21	FALSE	TRUE	0.46957	0.258757	0.143886	0.93289	TRUE	0.453256	0.261092	0.146002	0.929765	TRUE	TRUE	TRUE	TRUE	TC01003123.hg.1		1	146490895	146514599	0.657328	0
cg03526459	1	146549940	both	21	TRUE	TRUE	0.456607	0.311003	0.0724269	0.975091	TRUE	0.44093	0.311924	0.0764585	0.973307	TRUE	TRUE	TRUE	TRUE	TC01003123.hg.1		1	146490895	146514599	0.664937	0
cg00044796	1	146552390	exhaust	21	FALSE	FALSE	0.130733	0.0973701	0.0336553	0.30985	FALSE	0.132309	0.0976975	0.0315909	0.322324	TRUE	TRUE	TRUE	TRUE	TC01003123.hg.1		1	146490895	146514599	0.6122	0
cg08721112	1	146553807	exhaust	21	FALSE	TRUE	0.75417	0.0822608	0.612629	0.891057	FALSE	0.775612	0.0811264	0.644728	0.900032	FALSE	TRUE	FALSE	TRUE	TC01003123.hg.1		1	146490895	146514599	0.649398	0
cg07796016	1	152779584	exhaust	22	TRUE	FALSE	0.730108	0.245471	0.146828	0.943081	FALSE	0.750565	0.232519	0.159492	0.935726	FALSE	FALSE	FALSE	FALSE
cg03528325	1	158223921	mainEffects	23	TRUE	FALSE	0.931923	0.0320138	0.889199	0.961569	FALSE	0.933303	0.0177031	0.899316	0.957419	FALSE	FALSE	FALSE	FALSE
cg16553119	1	165599451	mainEffects	24	TRUE	FALSE	0.39265	0.0769773	0.26299	0.513412	FALSE	0.386463	0.0797293	0.260986	0.516802	FALSE	TRUE	TRUE	TRUE	TC01001443.hg.1	ENST00000367883	1	165600098	165631033	-0.548577	1.96136e-33
cg00404053	1	178313656	exhaust	25	TRUE	FALSE	0.371473	0.135908	0.225405	0.66536	FALSE	0.311437	0.130625	0.180121	0.619203	FALSE	TRUE	TRUE	FALSE
cg17237951	1	180922636	mainEffects	26	TRUE	FALSE	0.403497	0.0869378	0.266652	0.554728	FALSE	0.413233	0.0800352	0.287716	0.54544	FALSE	TRUE	TRUE	TRUE	TC01005975.hg.1		1	180918835	180924023	0.29863	7.53092e-10
cg14027288	1	180923683	mainEffects	27	TRUE	FALSE	0.714428	0.108507	0.516997	0.87213	FALSE	0.667966	0.119132	0.474435	0.847799	TRUE	TRUE	TRUE	TRUE	TC01005975.hg.1		1	180918835	180924023	0.224488	4.6697e-06
cg26354017	1	205819088	mainEffects	28	FALSE	TRUE	0.543659	0.268707	0.101186	0.969433	TRUE	0.535883	0.272291	0.0990643	0.966477	TRUE	TRUE	TRUE	TRUE	TC01001715.hg.1		1	205831207	205865215	0.779314	0
cg14159672	1	205819179	exhaust	28	TRUE	FALSE	0.639795	0.256573	0.190812	0.976899	FALSE	0.634608	0.265875	0.161997	0.975958	TRUE	TRUE	FALSE	TRUE	TC01001715.hg.1		1	205831207	205865215	0.813006	0
cg14893161	1	205819251	exhaust	28	FALSE	FALSE	0.482806	0.243323	0.143747	0.943724	FALSE	0.474002	0.245933	0.127736	0.940774	FALSE	TRUE	TRUE	TRUE	TC01001715.hg.1		1	205831207	205865215	0.793525	0
cg24503407	1	205819492	exhaust	28	FALSE	FALSE	0.61478	0.243973	0.211414	0.963867	FALSE	0.614268	0.254569	0.17809	0.966442	FALSE	TRUE	FALSE	TRUE	TC01001715.hg.1		1	205831207	205865215	0.8127	0
cg07157834	1	205819609	exhaust	28	FALSE	FALSE	0.828424	0.114353	0.626576	0.972698	FALSE	0.821809	0.125149	0.593439	0.971494	FALSE	TRUE	TRUE	TRUE	TC01001715.hg.1		1	205831207	205865215	0.815311	0
cg22029157	1	209979665	both	29	TRUE	FALSE	0.176686	0.0822229	0.0450626	0.308434	TRUE	0.186344	0.0817031	0.0471621	0.313522	TRUE	TRUE	TRUE	TRUE	TC01001752.hg.1	ENST00000491415	1	210001312	210030910	0.441001	0
cg21951975	1	209979733	exhaust	29	FALSE	FALSE	0.202158	0.08867	0.0556606	0.345102	TRUE	0.201728	0.0877308	0.0472113	0.327109	FALSE	TRUE	TRUE	TRUE	TC01001752.hg.1	ENST00000491415	1	210001312	210030910	0.488353	0
cg22352176	1	222987845	mainEffects	30	TRUE	FALSE	0.832439	0.0597152	0.721645	0.908883	TRUE	0.848725	0.0536693	0.744547	0.920574	FALSE	TRUE	TRUE	TRUE	TC01006341.hg.1	ENST00000284476	1	223045613	223179337	-0.185855	0.000159677
cg04117972	1	227635322	exhaust	31	TRUE	FALSE	0.716694	0.0884632	0.586454	0.879347	FALSE	0.707507	0.0895202	0.587466	0.863504	FALSE	FALSE	TRUE	TRUE	TC01003903.hg.1	ENST00000334218	1	227177566	227506175	-0.208986	2.08642e-05
cg18126320	1	230896051	exhaust	32	TRUE	FALSE	0.679421	0.0829646	0.532112	0.795012	FALSE	0.669493	0.079627	0.53453	0.781281	FALSE	TRUE	FALSE	FALSE
cg04798314	1	246668601	exhaust	33	TRUE	FALSE	0.681359	0.265019	0.176797	0.938915	FALSE	0.680067	0.26276	0.164552	0.931468	FALSE	FALSE	FALSE	FALSE
cg09413723	1	246670859	mainEffects	34	TRUE	FALSE	0.358351	0.0701722	0.263482	0.479155	FALSE	0.356037	0.0653661	0.263912	0.473536	FALSE	TRUE	TRUE	TRUE	TC01004054.hg.1	ENST00000366517	1	245912642	246670644	0.246678	4.52255e-07
cg27573991	1	247712512	exhaust	35	TRUE	FALSE	0.652622	0.190735	0.336874	0.933432	FALSE	0.656789	0.194172	0.329861	0.934478	FALSE	TRUE	TRUE	FALSE
cg19432688	2	1763410	exhaust	36	TRUE	TRUE	0.97145	0.0432011	0.847261	0.987897	TRUE	0.965946	0.0743454	0.764273	0.987755	FALSE	FALSE	FALSE	FALSE
cg15316750	2	6636069	mainEffects	37	TRUE	FALSE	0.977751	0.0059469	0.966613	0.985423	TRUE	0.978567	0.0049758	0.969997	0.98445	TRUE	FALSE	TRUE	FALSE
cg15014006	2	10574659	mainEffects	38	TRUE	FALSE	0.842642	0.030805	0.790707	0.882523	FALSE	0.830198	0.0192811	0.796881	0.857925	FALSE	TRUE	TRUE	FALSE
cg14242246	2	27434262	mainEffects	39	TRUE	TRUE	0.203732	0.0824531	0.110621	0.373556	TRUE	0.200953	0.0769967	0.116819	0.342705	FALSE	TRUE	TRUE	TRUE	TC02001677.hg.1	ENST00000310574	2	27422455	27435826	-0.517061	7.29836e-29
cg07066814	2	30557562	mainEffects	40	TRUE	TRUE	0.874279	0.034757	0.818022	0.930381	FALSE	0.889795	0.0304093	0.836351	0.940826	FALSE	TRUE	FALSE	FALSE
cg09707038	2	47392853	mainEffects	41	TRUE	FALSE	0.969518	0.0158512	0.942793	0.982308	FALSE	0.970908	0.0114571	0.949563	0.980012	FALSE	FALSE	FALSE	FALSE
cg04846451	2	55452363	both	42	TRUE	FALSE	0.900642	0.0345955	0.840709	0.950928	FALSE	0.894001	0.035034	0.837152	0.948785	FALSE	TRUE	TRUE	TRUE	TC02001856.hg.1		2	55241554	55241657	0.206316	2.67087e-05
cg02717117	2	55458694	mainEffects	43	TRUE	FALSE	0.938586	0.0222516	0.895282	0.9636	FALSE	0.935911	0.0263085	0.888342	0.961151	FALSE	FALSE	TRUE	TRUE	TC02001857.hg.1	ENST00000406076	2	55399687	55459699	-0.71166	3.08032e-64
cg16570455	2	75147288	mainEffects	44	TRUE	FALSE	0.154295	0.0553847	0.062541	0.243271	FALSE	0.163768	0.0542465	0.0864812	0.259248	TRUE	TRUE	TRUE	TRUE	TC02000468.hg.1		2	75145275	75165545	-0.520362	1.09384e-29
cg02563156	2	105977603	mainEffects	45	TRUE	FALSE	0.356888	0.0936568	0.260818	0.551445	FALSE	0.370974	0.101468	0.265044	0.570455	FALSE	FALSE	FALSE	TRUE	TC02004469.hg.1		2	105880848	105882690	0.300385	5.92408e-10
cg00318621	2	106887213	mainEffects	46	TRUE	TRUE	0.939053	0.0204666	0.89767	0.963977	TRUE	0.935736	0.0212431	0.895889	0.963007	FALSE	FALSE	FALSE	FALSE
cg26009035	2	113341711	mainEffects	47	TRUE	TRUE	0.197246	0.0499457	0.112473	0.274047	TRUE	0.171419	0.0524582	0.0840456	0.255541	TRUE	TRUE	TRUE	TRUE	TC02000705.hg.1	ENST00000343936	2	113033171	113097640	0.160855	0.00121137
cg22084806	2	114261270	mainEffects	48	TRUE	FALSE	0.117236	0.0799473	0.0559494	0.272033	FALSE	0.0787844	0.0787199	0.0358844	0.143482	TRUE	TRUE	TRUE	TRUE	TC02000725.hg.1	ENST00000259199	2	114188270	114253781	-0.178458	0.000291497
cg05308744	2	130956199	mainEffects	49	TRUE	FALSE	0.97775	0.0199653	0.968219	0.985571	FALSE	0.979626	0.0279513	0.970835	0.986952	TRUE	FALSE	FALSE	FALSE
cg10479234	2	162277174	mainEffects	50	TRUE	FALSE	0.161547	0.0369652	0.102501	0.224524	FALSE	0.156864	0.035469	0.099292	0.216645	FALSE	TRUE	TRUE	FALSE
cg23649088	2	200775458	exhaust	51	TRUE	FALSE	0.631242	0.204602	0.283671	0.911026	FALSE	0.64604	0.205445	0.300292	0.907736	FALSE	TRUE	TRUE	TRUE	TC02005006.hg.1	ENST00000319974	2	200775979	200792996	0.182514	0.000210167
cg03345454	2	202901428	mainEffects	52	TRUE	FALSE	0.888851	0.0779375	0.730234	0.964022	FALSE	0.890096	0.074185	0.724767	0.960358	FALSE	TRUE	TRUE	FALSE
cg06181187	2	209010896	mainEffects	53	TRUE	FALSE	0.848141	0.0540973	0.7513	0.92185	FALSE	0.850471	0.0519124	0.760277	0.927876	FALSE	FALSE	TRUE	FALSE
cg22177286	2	231728967	mainEffects	54	TRUE	FALSE	0.804716	0.0635896	0.687943	0.901049	FALSE	0.7955	0.0553819	0.713891	0.889532	FALSE	FALSE	TRUE	TRUE	TC02001381.hg.1	ENST00000326407	2	231729313	231743969	0.236065	1.42151e-06
cg20333027	2	231728977	mainEffects	54	FALSE	FALSE	0.573485	0.0544572	0.485599	0.663205	FALSE	0.558819	0.0474988	0.488183	0.648072	FALSE	FALSE	TRUE	TRUE	TC02001381.hg.1	ENST00000326407	2	231729313	231743969	0.220376	7.02048e-06
cg18346707	2	231732249	mainEffects	55	TRUE	FALSE	0.27247	0.0662005	0.167938	0.385957	FALSE	0.25154	0.0633389	0.154676	0.365818	FALSE	TRUE	TRUE	TRUE	TC02001381.hg.1	ENST00000326407	2	231729313	231743969	-0.172666	0.000459484
cg19455189	2	231742734	mainEffects	56	TRUE	FALSE	0.207575	0.0590897	0.100221	0.299364	FALSE	0.208963	0.0600396	0.109722	0.306963	FALSE	TRUE	TRUE	TRUE	TC02001381.hg.1	ENST00000326407	2	231729313	231743969	-0.162156	0.00101216
cg07301105	2	232379665	mainEffects	57	TRUE	TRUE	0.479297	0.0661076	0.392052	0.596326	TRUE	0.474659	0.0605741	0.384263	0.582672	TRUE	TRUE	FALSE	TRUE	TC02002864.hg.1	ENST00000313064	2	232373137	232379050	-0.205855	3.19433e-05
cg03475776	2	240114298	both	58	TRUE	TRUE	0.687258	0.133662	0.426907	0.868955	TRUE	0.704186	0.128172	0.441285	0.866897	FALSE	FALSE	TRUE	FALSE
cg01842719	2	241658550	exhaust	59	TRUE	FALSE	0.953874	0.0282921	0.900401	0.983765	FALSE	0.971058	0.0122915	0.94587	0.983767	FALSE	FALSE	FALSE	FALSE
cg08144588	3	3080327	mainEffects	60	TRUE	FALSE	0.770759	0.114098	0.590535	0.882765	FALSE	0.768518	0.112362	0.580263	0.87321	FALSE	TRUE	TRUE	FALSE
cg13916117	3	3080338	mainEffects	60	FALSE	TRUE	0.875379	0.0915321	0.713742	0.957188	TRUE	0.878601	0.0981944	0.70798	0.956365	FALSE	TRUE	FALSE	FALSE
cg16519197	3	4211558	mainEffects	61	TRUE	FALSE	0.912446	0.024338	0.869469	0.941151	TRUE	0.909854	0.021015	0.875594	0.933004	FALSE	FALSE	FALSE	FALSE
cg09251074	3	15345626	mainEffects	62	TRUE	FALSE	0.929531	0.0278234	0.874009	0.965751	FALSE	0.930081	0.027735	0.877023	0.963293	FALSE	FALSE	FALSE	TRUE	TC03001207.hg.1	ENST00000253688	3	15296357	15382901	-0.332843	5.193e-12
cg27104695	3	15345841	both	63	TRUE	FALSE	0.523749	0.0987698	0.341117	0.660304	FALSE	0.528912	0.104524	0.332135	0.667116	FALSE	FALSE	FALSE	TRUE	TC03001207.hg.1	ENST00000253688	3	15296357	15382901	-0.391716	2.05634e-16
cg14143723	3	27638612	exhaust	64	TRUE	FALSE	0.90395	0.033182	0.840668	0.946463	FALSE	0.904787	0.0289229	0.852025	0.940401	FALSE	TRUE	TRUE	FALSE
cg13050802	3	32509039	mainEffects	65	TRUE	FALSE	0.852488	0.0659993	0.730806	0.946181	TRUE	0.822114	0.0726615	0.692434	0.938656	FALSE	FALSE	TRUE	TRUE	TC03001271.hg.1	ENST00000273130	3	32567463	32612366	-0.240974	8.42466e-07
cg05625284	3	32509105	mainEffects	65	FALSE	TRUE	0.731483	0.0686362	0.618978	0.856096	TRUE	0.701086	0.0667772	0.594529	0.823212	FALSE	FALSE	TRUE	TRUE	TC03001271.hg.1	ENST00000273130	3	32567463	32612366	-0.223119	6.28264e-06
cg12941369	3	33839389	mainEffects	66	TRUE	TRUE	0.457727	0.0718388	0.330631	0.56646	TRUE	0.464261	0.0778545	0.323272	0.584151	FALSE	FALSE	FALSE	TRUE	TC03000168.hg.1	ENST00000307296	3	33839844	33911199	0.339628	2.60814e-12
cg24524379	3	46600244	mainEffects	67	TRUE	FALSE	0.295877	0.10745	0.0814323	0.454387	FALSE	0.308223	0.105573	0.0921857	0.459289	FALSE	TRUE	TRUE	TRUE	TC03000254.hg.1	ENST00000357422	3	46205096	46308197	-0.195698	7.05563e-05
cg02071172	3	64430000	both	68	TRUE	FALSE	0.772355	0.0672634	0.654675	0.87575	FALSE	0.757103	0.0684983	0.645795	0.886455	FALSE	FALSE	TRUE	FALSE
cg03329597	3	108125523	both	69	TRUE	TRUE	0.502094	0.315119	0.149386	0.93321	TRUE	0.492391	0.308337	0.151424	0.924115	FALSE	TRUE	TRUE	FALSE
cg17408686	3	126422575	exhaust	70	TRUE	FALSE	0.438245	0.0577339	0.360237	0.544404	FALSE	0.439764	0.0560933	0.360148	0.530854	FALSE	TRUE	FALSE	FALSE
cg12315391	3	157815145	both	71	TRUE	FALSE	0.144859	0.0689792	0.0772782	0.285433	FALSE	0.132622	0.0637078	0.0728166	0.260755	FALSE	FALSE	TRUE	TRUE	TC03000864.hg.1	ENST00000295930	3	157823644	158263519	-0.320244	3.49562e-11
cg08697665	3	158450590	exhaust	72	TRUE	FALSE	0.546429	0.0367452	0.482733	0.604451	FALSE	0.533175	0.034244	0.47791	0.586706	TRUE	TRUE	TRUE	TRUE	TC03001948.hg.1	ENST00000264265	3	158363611	158390482	0.263132	6.88858e-08
cg16975599	3	158962761	exhaust	73	TRUE	FALSE	0.882597	0.0533893	0.774375	0.945793	FALSE	0.875971	0.0499937	0.794534	0.936557	FALSE	FALSE	FALSE	TRUE	TC03002628.hg.1		3	158586273	158602973	0.176208	0.000348456
cg06085579	3	171509822	both	74	TRUE	FALSE	0.701644	0.0576765	0.610778	0.790835	FALSE	0.701292	0.051716	0.613836	0.785283	FALSE	TRUE	FALSE	FALSE
cg18482112	3	184209105	mainEffects	75	TRUE	FALSE	0.947361	0.0279958	0.887414	0.978176	FALSE	0.950596	0.0263553	0.894666	0.975127	TRUE	TRUE	TRUE	FALSE
cg22462726	3	184209261	mainEffects	76	TRUE	FALSE	0.912874	0.0538677	0.808907	0.978002	FALSE	0.901394	0.0616095	0.788865	0.979677	TRUE	TRUE	FALSE	FALSE
cg07777347	3	194361833	exhaust	77	TRUE	FALSE	0.630748	0.0794675	0.489469	0.758443	FALSE	0.615845	0.0798617	0.484654	0.750554	FALSE	TRUE	TRUE	TRUE	TC03002740.hg.1		3	194407049	194407441	0.237345	1.27953e-06
cg18522231	3	196705629	mainEffects	78	TRUE	FALSE	0.504867	0.239989	0.0606956	0.822218	FALSE	0.519812	0.227163	0.0579089	0.8199	FALSE	TRUE	TRUE	FALSE
cg08644045	4	3495341	exhaust	79	TRUE	TRUE	0.490381	0.114002	0.280913	0.651129	TRUE	0.474226	0.112788	0.257994	0.629417	FALSE	FALSE	TRUE	TRUE	TC04000983.hg.1	ENST00000296325	4	3505324	3534286	0.252207	2.99029e-07
cg00356499	4	3516065	both	80	TRUE	FALSE	0.895672	0.0420718	0.823394	0.960709	FALSE	0.881854	0.0447613	0.803814	0.95048	FALSE	FALSE	TRUE	FALSE
cg26401028	4	3516534	exhaust	80	FALSE	TRUE	0.886257	0.0549839	0.791369	0.969168	TRUE	0.870591	0.0565	0.77972	0.971222	TRUE	TRUE	TRUE	FALSE
cg04857395	4	3516637	both	80	FALSE	FALSE	0.789776	0.0860648	0.653391	0.935689	FALSE	0.756715	0.0870822	0.632596	0.90821	TRUE	TRUE	TRUE	FALSE
cg27321949	4	3516692	mainEffects	81	TRUE	TRUE	0.88096	0.0474321	0.796608	0.946918	TRUE	0.869422	0.0477916	0.788198	0.939529	TRUE	TRUE	TRUE	TRUE	TC04002425.hg.1		4	3514297	3520638	-0.170203	0.000610335
cg25215230	4	15679598	mainEffects	82	TRUE	FALSE	0.912118	0.0437332	0.833301	0.961534	FALSE	0.906932	0.0477972	0.806918	0.95793	FALSE	TRUE	TRUE	TRUE	TC04001056.hg.1		4	15359765	15421656	-0.613304	1.62362e-43
cg16781992	4	20985623	mainEffects	83	TRUE	TRUE	0.200682	0.0682899	0.0996547	0.317066	TRUE	0.195393	0.0677349	0.0863801	0.314333	FALSE	TRUE	TRUE	FALSE
cg03420978	4	37542310	mainEffects	84	TRUE	FALSE	0.875837	0.0456339	0.798312	0.92854	FALSE	0.878697	0.0391971	0.797572	0.921565	FALSE	TRUE	TRUE	FALSE
cg24826020	4	38070998	both	85	TRUE	FALSE	0.254819	0.085198	0.125403	0.395573	FALSE	0.240114	0.0845025	0.101076	0.369016	FALSE	TRUE	TRUE	FALSE
cg03423497	4	39448432	exhaust	86	TRUE	FALSE	0.705513	0.0606664	0.613392	0.808293	FALSE	0.698814	0.0510736	0.623743	0.791126	TRUE	TRUE	TRUE	TRUE	TC04000230.hg.1	ENST00000261434	4	39460620	39479273	0.291112	2.0676e-09
cg25940248	4	39448464	exhaust	86	FALSE	FALSE	0.579923	0.0968294	0.44206	0.765085	FALSE	0.573272	0.0723415	0.46107	0.696494	TRUE	TRUE	TRUE	TRUE	TC04000230.hg.1	ENST00000261434	4	39460620	39479273	0.254464	1.88668e-07
cg18401298	4	40890484	both	87	TRUE	FALSE	0.744045	0.0466407	0.662161	0.803193	FALSE	0.73749	0.04304	0.661879	0.79238	FALSE	TRUE	FALSE	TRUE	TC04001139.hg.1	ENST00000295974	4	40812044	41218731	0.185071	0.000170392
cg22060735	4	56213336	mainEffects	88	TRUE	TRUE	0.903782	0.03064	0.852415	0.940644	TRUE	0.912947	0.0204439	0.877746	0.936128	FALSE	FALSE	TRUE	TRUE	TC04000319.hg.1	ENST00000264228	4	56212276	56239266	-0.582559	6.67243e-38
cg13985817	4	56685845	mainEffects	89	TRUE	FALSE	0.177903	0.0610196	0.109264	0.304632	FALSE	0.176224	0.0617414	0.101505	0.301256	FALSE	TRUE	FALSE	TRUE	TC04000321.hg.1		4	56278803	56278905	0.154426	0.00175715
cg16606320	4	56685972	mainEffects	90	TRUE	FALSE	0.179209	0.0622778	0.112074	0.309356	FALSE	0.151462	0.0489489	0.101355	0.249253	FALSE	TRUE	TRUE	FALSE
cg21056723	4	56686117	mainEffects	91	TRUE	FALSE	0.0229364	0.00982077	0.0136027	0.0434501	FALSE	0.0234316	0.0105774	0.0140483	0.0414738	FALSE	TRUE	TRUE	FALSE
cg13547725	4	56686245	mainEffects	92	TRUE	TRUE	0.622525	0.0783976	0.505955	0.770228	FALSE	0.628627	0.07832	0.51355	0.770964	FALSE	TRUE	TRUE	FALSE
cg07126637	4	71248757	mainEffects	93	TRUE	FALSE	0.851239	0.0416821	0.7667	0.905961	FALSE	0.853406	0.036392	0.780015	0.896422	FALSE	FALSE	FALSE	FALSE
cg01520956	4	77173197	exhaust	94	TRUE	FALSE	0.457607	0.0799173	0.330336	0.583114	FALSE	0.442423	0.0738678	0.312559	0.556327	FALSE	TRUE	TRUE	TRUE	TC04002920.hg.1	ENST00000286733	4	76831808	76862204	0.168348	0.000639174
cg05104897	4	120127485	exhaust	95	TRUE	FALSE	0.917829	0.0337804	0.854692	0.949739	FALSE	0.91292	0.0260414	0.86402	0.93897	FALSE	FALSE	TRUE	TRUE	TC04000611.hg.1	ENST00000274030	4	120133742	120216673	-0.812294	4.20367e-97
cg16301894	4	129389744	exhaust	96	TRUE	FALSE	0.740253	0.224701	0.135794	0.934545	FALSE	0.749802	0.215551	0.131615	0.933132	FALSE	TRUE	TRUE	FALSE
cg13023646	4	165898835	mainEffects	97	TRUE	FALSE	0.384734	0.12537	0.226804	0.646355	FALSE	0.367884	0.110296	0.211203	0.588976	FALSE	TRUE	TRUE	TRUE	TC04001703.hg.1	ENST00000329314	4	165875598	165898820	-0.45	9.80558e-22
cg05211868	4	184718046	mainEffects	98	TRUE	FALSE	0.559731	0.0920532	0.405196	0.709391	FALSE	0.5573	0.0866446	0.412045	0.688723	FALSE	FALSE	TRUE	TRUE	TC04002353.hg.1		4	184718946	184719817	-0.160153	0.00117045
cg21159260	5	475889	mainEffects	99	TRUE	FALSE	0.652256	0.101926	0.479135	0.827304	FALSE	0.620373	0.105451	0.443436	0.801391	FALSE	FALSE	FALSE	TRUE	TC05000007.hg.1	ENST00000431004	5	478238	480999	0.297344	8.9693e-10
cg08769156	5	1641766	mainEffects	100	TRUE	TRUE	0.114482	0.048188	0.0700804	0.218501	TRUE	0.110205	0.03922	0.0679285	0.193642	FALSE	TRUE	TRUE	TRUE	TC05001113.hg.1		5	1597672	1634120	0.456485	0
cg16079430	5	10856757	exhaust	101	TRUE	TRUE	0.561842	0.196003	0.0333671	0.732894	TRUE	0.565395	0.182067	0.037797	0.712419	FALSE	TRUE	FALSE	FALSE
cg12427317	5	34743138	both	102	TRUE	FALSE	0.492393	0.147023	0.252146	0.672936	FALSE	0.480543	0.155145	0.238105	0.662795	FALSE	TRUE	TRUE	TRUE	TC05000151.hg.1	ENST00000265109	5	34656342	34832732	-0.154154	0.0017909
cg19698137	5	35990997	exhaust	103	TRUE	FALSE	0.470045	0.0516304	0.38717	0.553339	FALSE	0.446983	0.048021	0.367124	0.535707	FALSE	FALSE	TRUE	FALSE
cg24543939	5	53952507	exhaust	104	TRUE	TRUE	0.960696	0.0157696	0.928986	0.975652	TRUE	0.957791	0.020198	0.923567	0.972228	FALSE	FALSE	TRUE	FALSE
cg12150022	5	74349993	mainEffects	105	TRUE	FALSE	0.0868696	0.0439481	0.0460499	0.181684	FALSE	0.0814787	0.0397291	0.0448895	0.162349	TRUE	TRUE	TRUE	TRUE	TC05001487.hg.1	ENST00000322348	5	74321171	74326724	-0.288106	3.0709e-09
cg10875794	5	115425060	exhaust	106	TRUE	FALSE	0.939427	0.0407474	0.866112	0.967095	FALSE	0.943515	0.0393599	0.869229	0.965267	FALSE	FALSE	FALSE	TRUE	TC05002581.hg.1		5	115632111	115643482	0.307116	2.32415e-10
cg02087079	5	177811349	mainEffects	107	TRUE	FALSE	0.68261	0.0704767	0.579253	0.79938	FALSE	0.666279	0.0707406	0.558877	0.790503	FALSE	TRUE	TRUE	FALSE
cg16644338	5	178977394	mainEffects	108	TRUE	FALSE	0.065356	0.0251391	0.0395701	0.1149	FALSE	0.0628269	0.0258619	0.0378349	0.118052	TRUE	TRUE	TRUE	FALSE
cg11939631	5	178977406	mainEffects	108	FALSE	FALSE	0.0927435	0.043515	0.0498489	0.17483	FALSE	0.0703886	0.0307865	0.0416325	0.139144	TRUE	TRUE	TRUE	TRUE	TC05002135.hg.1	ENST00000329433	5	179041179	179061785	0.173553	0.000428942
cg14457074	5	180408785	exhaust	109	TRUE	TRUE	0.745893	0.182321	0.246165	0.924832	TRUE	0.808447	0.172454	0.345735	0.923289	FALSE	FALSE	TRUE	TRUE	TC05001069.hg.1	ENST00000342868	5	180415845	180433727	-0.430941	1.31051e-19
cg25676166	6	6894084	exhaust	110	TRUE	TRUE	0.852479	0.0689303	0.729686	0.959628	TRUE	0.854917	0.0662657	0.732176	0.956101	FALSE	TRUE	TRUE	TRUE	TC06002559.hg.1		6	6885868	6899654	0.438704	0
cg02096172	6	6894163	exhaust	110	FALSE	FALSE	0.682714	0.127535	0.50261	0.924845	FALSE	0.665277	0.130605	0.482424	0.928946	FALSE	TRUE	TRUE	TRUE	TC06002559.hg.1		6	6885868	6899654	0.439095	0
cg08851530	6	28072375	exhaust	111	TRUE	TRUE	0.0488673	0.0122648	0.0352888	0.074657	TRUE	0.0430573	0.0130801	0.0303152	0.072495	FALSE	TRUE	TRUE	TRUE	TC06001440.hg.1	ENST00000289788	6	28393287	28411279	0.297743	1.13056e-09
cg08049198	6	32145904	exhaust	112	TRUE	FALSE	0.0394114	0.0176244	0.0283723	0.0540841	FALSE	0.041879	0.0268213	0.0294619	0.0534583	FALSE	TRUE	TRUE	FALSE
cg04718853	6	33401192	mainEffects	113	TRUE	FALSE	0.90861	0.0240438	0.861628	0.93919	FALSE	0.902269	0.0215242	0.864061	0.93413	FALSE	TRUE	FALSE	TRUE	TC06001587.hg.1	ENST00000374496	6	33384219	33386094	0.242455	7.17851e-07
cg00334056	6	33755658	mainEffects	114	TRUE	FALSE	0.931849	0.018322	0.902363	0.952529	FALSE	0.930667	0.012066	0.907479	0.947635	FALSE	TRUE	TRUE	TRUE	TC06000427.hg.1	ENST00000374316	6	33588522	33664351	0.204568	3.13407e-05
cg12241963	6	33807279	both	115	TRUE	FALSE	0.401238	0.0633326	0.303825	0.516091	FALSE	0.390452	0.0643972	0.31325	0.509049	FALSE	FALSE	TRUE	FALSE
cg21141234	6	100067169	mainEffects	116	TRUE	FALSE	0.139209	0.0296318	0.09964	0.196138	FALSE	0.144553	0.0282102	0.107032	0.195198	TRUE	TRUE	TRUE	TRUE	TC06001965.hg.1	ENST00000327681	6	99880184	99969604	0.209621	1.9665e-05
cg16655765	6	110680256	mainEffects	117	TRUE	FALSE	0.797731	0.0937275	0.619952	0.930407	FALSE	0.798013	0.0924444	0.626654	0.921397	FALSE	FALSE	TRUE	TRUE	TC06004136.hg.1	ENST00000368923	6	110712974	110740732	-0.218932	8.0857e-06
cg13266496	6	110720918	both	118	TRUE	FALSE	0.594636	0.0908076	0.439843	0.72314	TRUE	0.583103	0.0870114	0.452224	0.712933	FALSE	TRUE	TRUE	FALSE
cg19196401	6	110721138	exhaust	118	FALSE	FALSE	0.653093	0.136134	0.404342	0.846462	FALSE	0.624937	0.134428	0.427409	0.835361	TRUE	TRUE	TRUE	FALSE
cg00083206	6	110721305	mainEffects	118	FALSE	FALSE	0.703243	0.119719	0.474005	0.866977	FALSE	0.692353	0.119771	0.511076	0.869126	TRUE	TRUE	TRUE	FALSE
cg15172529	6	116783000	mainEffects	119	TRUE	FALSE	0.157575	0.145044	0.0686945	0.51322	FALSE	0.137157	0.151666	0.0534249	0.50977	FALSE	TRUE	TRUE	TRUE	TC06000919.hg.1	ENST00000368605	6	116782533	116784934	-0.350965	2.85792e-13
cg22676075	6	135203613	mainEffects	120	TRUE	TRUE	0.592295	0.166379	0.401447	0.959886	TRUE	0.615845	0.185053	0.402844	0.97144	FALSE	TRUE	TRUE	TRUE	TC06002132.hg.1	ENST00000265605	6	135238528	135271260	-0.214928	1.38159e-05
cg02662417	6	157161545	both	121	TRUE	FALSE	0.781995	0.096617	0.628618	0.946578	FALSE	0.770651	0.0975741	0.615346	0.949201	FALSE	FALSE	TRUE	FALSE
cg21926612	6	163149169	exhaust	122	TRUE	FALSE	0.249345	0.0910048	0.157691	0.447221	FALSE	0.248631	0.088817	0.159575	0.436755	FALSE	TRUE	FALSE	FALSE
cg21984374	6	166290219	mainEffects	123	TRUE	TRUE	0.775921	0.0688183	0.648282	0.8675	TRUE	0.76157	0.074937	0.603238	0.863318	FALSE	FALSE	TRUE	FALSE
cg01243879	6	166722248	mainEffects	124	TRUE	TRUE	0.342716	0.0792048	0.208678	0.476249	TRUE	0.341303	0.0700323	0.227856	0.444229	TRUE	TRUE	TRUE	TRUE	TC06002306.hg.1	ENST00000361731	6	166733216	166756079	0.266074	6.09124e-08
cg07404200	6	166876585	mainEffects	125	TRUE	TRUE	0.46528	0.0470911	0.391493	0.543178	TRUE	0.456912	0.0453843	0.39323	0.537078	FALSE	TRUE	TRUE	FALSE
cg02289903	6	166876736	mainEffects	125	FALSE	TRUE	0.393687	0.0791286	0.276209	0.527305	TRUE	0.378366	0.0771204	0.274669	0.511057	FALSE	FALSE	TRUE	FALSE
cg11744817	6	166876826	mainEffects	125	FALSE	FALSE	0.441127	0.109363	0.283672	0.635338	FALSE	0.409245	0.111885	0.247563	0.613578	FALSE	FALSE	TRUE	FALSE
cg23169059	6	167761204	exhaust	126	TRUE	FALSE	0.953535	0.0249966	0.939102	0.967393	TRUE	0.95432	0.0059019	0.943861	0.962656	FALSE	FALSE	FALSE	FALSE
cg17946038	6	170337747	mainEffects	127	TRUE	FALSE	0.937436	0.0246085	0.89085	0.964953	FALSE	0.942934	0.0228118	0.892525	0.96721	FALSE	FALSE	FALSE	TRUE	TC06004032.hg.1		6	170337139	170337952	-0.642435	7.29762e-49
cg13751778	6	170337826	mainEffects	128	TRUE	FALSE	0.875974	0.0562758	0.760662	0.937602	FALSE	0.877716	0.0548484	0.769395	0.938445	FALSE	FALSE	FALSE	TRUE	TC06004032.hg.1		6	170337139	170337952	-0.695435	3.05566e-60
cg16479102	6	170418678	mainEffects	129	TRUE	TRUE	0.407565	0.0942569	0.254562	0.556303	TRUE	0.386783	0.0801633	0.275376	0.523584	FALSE	FALSE	FALSE	FALSE
cg12407882	7	205759	mainEffects	130	TRUE	TRUE	0.924932	0.0277495	0.874224	0.964525	TRUE	0.921842	0.0247327	0.878809	0.958638	FALSE	FALSE	FALSE	TRUE	TC07000004.hg.1	ENST00000313766	7	192969	300740	-0.164751	0.000914334
cg14362192	7	710284	mainEffects	131	TRUE	FALSE	0.858266	0.0448314	0.793716	0.934995	TRUE	0.878059	0.030245	0.839983	0.932209	TRUE	FALSE	TRUE	TRUE	TC07001075.hg.1		7	756256	766614	0.171318	0.000509766
cg19087971	7	751233	exhaust	132	TRUE	FALSE	0.748726	0.0567591	0.649769	0.832977	FALSE	0.750451	0.0586008	0.648911	0.837414	TRUE	FALSE	TRUE	TRUE	TC07001075.hg.1		7	756256	766614	-0.28108	7.60428e-09
cg23605961	7	751331	exhaust	132	FALSE	FALSE	0.532405	0.104288	0.349576	0.686061	FALSE	0.532881	0.103001	0.359793	0.687653	FALSE	FALSE	TRUE	TRUE	TC07001075.hg.1		7	756256	766614	-0.252763	2.28936e-07
cg11064039	7	766100	mainEffects	133	TRUE	FALSE	0.145967	0.117836	0.0207821	0.36234	FALSE	0.151487	0.122405	0.0207798	0.359012	TRUE	TRUE	TRUE	FALSE
cg08735705	7	1003645	exhaust	134	TRUE	TRUE	0.264748	0.140145	0.0470976	0.467993	TRUE	0.263638	0.14111	0.0381989	0.466291	FALSE	TRUE	TRUE	TRUE	TC07001080.hg.1	ENST00000316495	7	1191707	1200395	-0.285629	5.51237e-09
cg12575883	7	1003710	both	135	TRUE	TRUE	0.242102	0.143759	0.0249509	0.43956	TRUE	0.242831	0.139321	0.0232369	0.441422	FALSE	TRUE	FALSE	TRUE	TC07001080.hg.1	ENST00000316495	7	1191707	1200395	-0.356724	1.65565e-13
cg07930192	7	1003750	exhaust	135	FALSE	TRUE	0.0886126	0.0595257	0.0228522	0.205699	TRUE	0.0923756	0.0659887	0.0213467	0.212071	FALSE	TRUE	FALSE	TRUE	TC07001080.hg.1	ENST00000316495	7	1191707	1200395	-0.353354	2.88925e-13
cg09363068	7	1004748	exhaust	136	TRUE	FALSE	0.819298	0.0615277	0.693542	0.905988	FALSE	0.839117	0.0491084	0.750097	0.906911	FALSE	TRUE	TRUE	TRUE	TC07001080.hg.1	ENST00000316495	7	1191707	1200395	-0.244281	5.88446e-07
cg08883853	7	1026168	mainEffects	137	TRUE	TRUE	0.636375	0.083367	0.501435	0.775272	FALSE	0.628386	0.0770569	0.495245	0.747407	TRUE	TRUE	TRUE	TRUE	TC07001080.hg.1	ENST00000316495	7	1191707	1200395	0.324639	2.55391e-11
cg12280406	7	2260901	exhaust	138	TRUE	TRUE	0.968107	0.0340222	0.957586	0.979414	TRUE	0.969767	0.0203782	0.964505	0.976194	FALSE	FALSE	TRUE	FALSE
cg23627948	7	2760692	exhaust	139	TRUE	FALSE	0.217768	0.176946	0.051185	0.526482	FALSE	0.220073	0.172534	0.0538958	0.513639	FALSE	TRUE	TRUE	TRUE	TC07001101.hg.1	ENST00000275364	7	2767741	2883963	-0.254185	1.94784e-07
cg06387496	7	2775674	mainEffects	140	TRUE	TRUE	0.777586	0.0959316	0.608048	0.914187	TRUE	0.781463	0.107451	0.60171	0.926626	FALSE	FALSE	FALSE	TRUE	TC07001101.hg.1	ENST00000275364	7	2767741	2883963	-0.294393	1.76511e-09
cg06484146	7	12443880	exhaust	141	TRUE	TRUE	0.264558	0.126895	0.0639388	0.483645	TRUE	0.258546	0.127592	0.0634337	0.478341	FALSE	TRUE	TRUE	TRUE	TC07001147.hg.1	ENST00000275358	7	12370509	12443852	-0.7012	9.5701e-61
cg20607287	7	12443886	exhaust	141	FALSE	TRUE	0.253982	0.128155	0.052267	0.46622	TRUE	0.242258	0.132212	0.0470962	0.47702	FALSE	TRUE	TRUE	TRUE	TC07001147.hg.1	ENST00000275358	7	12370509	12443852	-0.693852	5.2445e-59
cg03226887	7	28574260	exhaust	142	TRUE	FALSE	0.50289	0.0929175	0.377378	0.670511	FALSE	0.502015	0.0933259	0.384973	0.682268	FALSE	FALSE	FALSE	FALSE
cg23786580	7	43204506	mainEffects	143	TRUE	TRUE	0.285435	0.0999901	0.15764	0.499933	TRUE	0.279475	0.105676	0.156119	0.503696	FALSE	TRUE	TRUE	FALSE
cg05606455	7	43288757	mainEffects	144	TRUE	TRUE	0.908823	0.047495	0.814331	0.962617	TRUE	0.906533	0.0515974	0.807008	0.956624	TRUE	TRUE	TRUE	FALSE
cg02964324	7	43291318	mainEffects	145	TRUE	FALSE	0.579702	0.194795	0.345274	0.962177	FALSE	0.571381	0.192012	0.344981	0.952154	FALSE	FALSE	FALSE	FALSE
cg26010879	7	73157217	mainEffects	146	TRUE	FALSE	0.509559	0.0850779	0.381236	0.652485	FALSE	0.498057	0.082632	0.378814	0.654979	FALSE	TRUE	TRUE	TRUE	TC07001505.hg.1	ENST00000222800	7	73150424	73153197	0.287724	3.22855e-09
cg05517791	7	73157351	mainEffects	146	FALSE	FALSE	0.729195	0.0585884	0.632209	0.816642	FALSE	0.730026	0.0562264	0.6379	0.817486	FALSE	TRUE	TRUE	TRUE	TC07001505.hg.1	ENST00000222800	7	73150424	73153197	0.284053	5.19767e-09
cg10035469	7	83824373	exhaust	147	TRUE	FALSE	0.13636	0.0473065	0.0812411	0.206678	FALSE	0.134256	0.0415943	0.0930034	0.192722	FALSE	TRUE	TRUE	TRUE	TC07001568.hg.1	ENST00000265362	7	83587659	84122040	0.3221	2.65414e-11
cg15035350	7	83824382	both	148	TRUE	FALSE	0.0604372	0.0232137	0.0409953	0.0936873	FALSE	0.0774702	0.0337023	0.0508281	0.132953	FALSE	TRUE	TRUE	TRUE	TC07001568.hg.1	ENST00000265362	7	83587659	84122040	0.386475	4.44089e-16
cg05742308	7	83824384	both	149	TRUE	FALSE	0.0686042	0.0309664	0.0456053	0.106737	FALSE	0.0749977	0.0361673	0.047992	0.137345	FALSE	TRUE	TRUE	TRUE	TC07001568.hg.1	ENST00000265362	7	83587659	84122040	0.401938	0
cg01480180	7	90896329	mainEffects	150	TRUE	TRUE	0.81517	0.128287	0.592173	0.943298	FALSE	0.822776	0.119939	0.621166	0.948674	TRUE	TRUE	TRUE	TRUE	TC07000543.hg.1	ENST00000287934	7	90893679	90900641	0.410466	0
cg01198111	7	92032975	exhaust	151	TRUE	FALSE	0.780172	0.0458493	0.691714	0.845187	FALSE	0.782617	0.0444967	0.699763	0.842259	FALSE	FALSE	TRUE	TRUE	TC07000547.hg.1	ENST00000265742	7	91875548	92030698	-0.367913	1.59479e-14
cg11236311	7	105172168	mainEffects	152	TRUE	FALSE	0.0741328	0.0452877	0.0353785	0.167128	FALSE	0.0806609	0.0489507	0.0376006	0.170895	FALSE	TRUE	TRUE	TRUE	TC07001734.hg.1	ENST00000356362	7	105080108	105162714	-0.231362	2.32177e-06
cg04162299	7	111825813	mainEffects	153	TRUE	FALSE	0.888195	0.0382227	0.820474	0.947638	FALSE	0.892573	0.0338925	0.83276	0.946421	FALSE	TRUE	FALSE	TRUE	TC07000709.hg.1		7	112258126	112260698	0.146656	0.002985
cg11377827	7	129417148	mainEffects	154	TRUE	FALSE	0.419822	0.0609322	0.328022	0.52431	FALSE	0.414167	0.0538757	0.331261	0.508032	FALSE	TRUE	TRUE	FALSE
cg05908241	7	143109367	mainEffects	155	TRUE	FALSE	0.344354	0.0575731	0.249072	0.439012	FALSE	0.329395	0.0566587	0.239269	0.42056	FALSE	FALSE	FALSE	TRUE	TC07000937.hg.1	ENST00000332690	7	143140546	143141502	-0.335297	3.54552e-12
cg05726600	7	150498594	mainEffects	156	TRUE	FALSE	0.294916	0.10001	0.134171	0.450718	FALSE	0.308566	0.0937137	0.158983	0.45777	FALSE	TRUE	TRUE	TRUE	TC07002024.hg.1	ENST00000262186	7	150642044	150675403	0.177341	0.000318597
cg15320980	8	582908	exhaust	157	TRUE	TRUE	0.690927	0.108929	0.455335	0.804654	TRUE	0.700113	0.107601	0.479331	0.80557	FALSE	FALSE	TRUE	TRUE	TC08002170.hg.1		8	563151	594400	0.347349	7.66498e-13
cg23958373	8	599963	both	158	FALSE	FALSE	0.822862	0.143787	0.548456	0.940357	FALSE	0.804037	0.157348	0.539683	0.939513	TRUE	FALSE	TRUE	TRUE	TC08002170.hg.1		8	563151	594400	0.550164	0
cg07234876	8	600039	both	158	TRUE	FALSE	0.878403	0.154241	0.588927	0.985669	FALSE	0.855256	0.173913	0.553854	0.984804	TRUE	FALSE	TRUE	TRUE	TC08002170.hg.1		8	563151	594400	0.550008	0
cg02524346	8	600233	both	158	FALSE	TRUE	0.948649	0.0621046	0.814348	0.991114	TRUE	0.9358	0.0783906	0.776631	0.989207	TRUE	FALSE	TRUE	TRUE	TC08002170.hg.1		8	563151	594400	0.541183	0
cg07685180	8	600429	exhaust	158	FALSE	FALSE	0.932746	0.0400816	0.852585	0.968195	FALSE	0.927999	0.0445357	0.824359	0.966401	TRUE	FALSE	TRUE	TRUE	TC08002170.hg.1		8	563151	594400	0.504039	0
cg26554054	8	600488	exhaust	158	FALSE	FALSE	0.949154	0.0411863	0.85963	0.981569	FALSE	0.946728	0.044012	0.844173	0.980422	TRUE	FALSE	FALSE	TRUE	TC08002170.hg.1		8	563151	594400	0.555601	0
cg10396713	8	602097	both	159	TRUE	TRUE	0.871012	0.0559891	0.761244	0.939079	FALSE	0.865171	0.0620322	0.729387	0.933627	FALSE	FALSE	TRUE	TRUE	TC08002170.hg.1		8	563151	594400	0.318952	5.87761e-11
cg08454824	8	637468	both	160	TRUE	TRUE	0.771316	0.0735787	0.647497	0.890933	FALSE	0.763367	0.0758843	0.634552	0.888006	TRUE	TRUE	TRUE	TRUE	TC08000882.hg.1		8	590408	594400	-0.274682	2.16514e-08
cg01053087	8	637909	exhaust	161	TRUE	FALSE	0.256671	0.224429	0.0497171	0.556417	TRUE	0.253424	0.210587	0.0512168	0.530847	TRUE	TRUE	TRUE	TRUE	TC08000882.hg.1		8	590408	594400	-0.446954	1.97595e-21
cg19002941	8	641497	exhaust	162	TRUE	FALSE	0.893707	0.0384642	0.823219	0.933168	FALSE	0.909452	0.0385459	0.83398	0.945519	FALSE	TRUE	TRUE	TRUE	TC08002170.hg.1		8	563151	594400	0.238801	1.06346e-06
cg17179911	8	674434	exhaust	163	TRUE	FALSE	0.798893	0.108901	0.587271	0.941679	FALSE	0.811996	0.117885	0.580049	0.947107	FALSE	TRUE	TRUE	TRUE	TC08000881.hg.1	ENST00000262109	8	564744	688106	-0.596714	1.03344e-40
cg19107264	8	1581598	exhaust	164	TRUE	FALSE	0.926026	0.0248881	0.899458	0.947099	FALSE	0.925351	0.0167708	0.903904	0.94412	FALSE	FALSE	TRUE	FALSE
cg20911707	8	3855415	mainEffects	165	TRUE	FALSE	0.959333	0.00977581	0.940181	0.972866	FALSE	0.95808	0.0078669	0.946694	0.967787	FALSE	FALSE	FALSE	FALSE
cg24387126	8	11617293	mainEffects	166	TRUE	FALSE	0.592885	0.0428064	0.515503	0.662192	FALSE	0.577867	0.0394703	0.514527	0.644971	FALSE	FALSE	TRUE	TRUE	TC08000093.hg.1	ENST00000220584	8	11653082	11696818	-0.212574	1.48976e-05
cg01644798	8	11617305	mainEffects	167	TRUE	FALSE	0.553417	0.0548089	0.463289	0.642786	FALSE	0.546318	0.0488877	0.466711	0.625606	FALSE	FALSE	TRUE	TRUE	TC08000093.hg.1	ENST00000220584	8	11653082	11696818	-0.213351	1.38385e-05
cg09768257	8	11628346	mainEffects	168	TRUE	FALSE	0.870469	0.0456586	0.784897	0.927961	FALSE	0.879642	0.039082	0.810528	0.929498	FALSE	TRUE	TRUE	TRUE	TC08000093.hg.1	ENST00000220584	8	11653082	11696818	0.268045	3.82856e-08
cg06872257	8	16859636	mainEffects	169	TRUE	FALSE	0.422779	0.0530303	0.338115	0.510213	FALSE	0.422328	0.0508906	0.333311	0.504052	FALSE	TRUE	FALSE	FALSE
cg11196848	8	16859833	mainEffects	170	TRUE	FALSE	0.79301	0.0629513	0.681102	0.886243	FALSE	0.796554	0.0637491	0.678441	0.885354	FALSE	TRUE	TRUE	TRUE	TC08000123.hg.1	ENST00000318063	8	16884747	16980153	0.151041	0.00222019
cg04912297	8	17943293	exhaust	171	TRUE	FALSE	0.809135	0.0469544	0.735221	0.892931	FALSE	0.796057	0.0466789	0.729198	0.881901	FALSE	FALSE	TRUE	TRUE	TC08000135.hg.1	ENST00000325083	8	17780349	17887457	0.21992	7.34165e-06
cg18237323	8	22089615	mainEffects	172	TRUE	FALSE	0.0613488	0.027662	0.0301865	0.107297	FALSE	0.0592901	0.0241117	0.0314419	0.104483	TRUE	TRUE	TRUE	TRUE	TC08000171.hg.1		8	22291904	22292010	0.183536	0.00019332
cg02463440	8	22132932	mainEffects	173	TRUE	TRUE	0.960272	0.0292521	0.898899	0.985972	FALSE	0.963806	0.0234518	0.918694	0.984754	TRUE	TRUE	TRUE	FALSE
cg04899715	8	23609424	mainEffects	174	TRUE	TRUE	0.892625	0.064232	0.778078	0.944997	FALSE	0.876289	0.0784999	0.771715	0.929318	FALSE	FALSE	TRUE	FALSE
cg26679047	8	35297622	mainEffects	175	TRUE	FALSE	0.8057	0.0528664	0.70666	0.881317	FALSE	0.810897	0.0462341	0.72573	0.879009	FALSE	FALSE	FALSE	FALSE
cg25540871	8	38561225	mainEffects	176	TRUE	TRUE	0.366021	0.0564091	0.275513	0.458605	FALSE	0.352348	0.0553802	0.270336	0.445943	FALSE	TRUE	TRUE	TRUE	TC08001147.hg.1	ENST00000310729	8	38268656	38326352	-0.17937	0.000300918
cg18808929	8	61825469	mainEffects	177	TRUE	TRUE	0.850292	0.0424518	0.763459	0.904545	TRUE	0.837256	0.0388448	0.771365	0.893494	FALSE	TRUE	TRUE	FALSE
cg23108931	8	105342351	mainEffects	178	TRUE	FALSE	0.204554	0.122203	0.0655551	0.427865	FALSE	0.190594	0.115959	0.0602784	0.413935	TRUE	TRUE	TRUE	FALSE
cg13045555	8	105342365	mainEffects	178	FALSE	TRUE	0.214504	0.138007	0.0422486	0.446789	TRUE	0.222005	0.133041	0.0476984	0.435732	TRUE	TRUE	TRUE	FALSE
cg17696517	8	105343133	mainEffects	178	FALSE	FALSE	0.588418	0.189141	0.301516	0.8626	TRUE	0.569676	0.181551	0.305254	0.854417	FALSE	TRUE	TRUE	FALSE
cg03562736	8	114058716	exhaust	179	TRUE	FALSE	0.824834	0.0866002	0.75533	0.907908	FALSE	0.849057	0.0928355	0.79285	0.911314	FALSE	TRUE	TRUE	FALSE
cg21934190	8	142363160	mainEffects	180	TRUE	FALSE	0.808483	0.106405	0.591773	0.894118	FALSE	0.786509	0.111623	0.575433	0.872502	FALSE	TRUE	FALSE	FALSE
cg17903548	8	142401534	mainEffects	181	TRUE	FALSE	0.731756	0.0753451	0.615263	0.85683	TRUE	0.735461	0.068025	0.620361	0.838428	TRUE	TRUE	TRUE	FALSE
cg22258713	8	144267518	mainEffects	182	TRUE	FALSE	0.799152	0.0729761	0.675391	0.910841	TRUE	0.774206	0.076284	0.652559	0.890901	TRUE	TRUE	TRUE	TRUE	TC08001712.hg.1	ENST00000517411	8	144362331	144363860	0.179215	0.000274377
cg14598338	9	96623480	exhaust	183	TRUE	FALSE	0.395187	0.0970628	0.231635	0.533196	FALSE	0.387409	0.0930907	0.227305	0.514435	TRUE	FALSE	TRUE	TRUE	TC09001350.hg.1	ENST00000375409	9	96208776	96215874	-0.245961	4.89442e-07
cg21198712	9	98534327	mainEffects	184	TRUE	FALSE	0.764808	0.074927	0.645153	0.884309	FALSE	0.802063	0.0656322	0.685808	0.903297	FALSE	TRUE	FALSE	TRUE	TC09000475.hg.1	ENST00000288985	9	98637900	98801358	-0.194953	7.68288e-05
cg16408565	9	117090924	mainEffects	185	TRUE	FALSE	0.971769	0.00943726	0.952553	0.982093	FALSE	0.973486	0.00768245	0.956593	0.980553	FALSE	TRUE	TRUE	TRUE	TC09002907.hg.1	ENST00000259396	9	117085303	117088759	0.209525	1.98418e-05
cg10071929	9	130955135	mainEffects	186	TRUE	FALSE	0.414816	0.168762	0.0574803	0.62686	FALSE	0.402086	0.156198	0.0532946	0.614839	FALSE	TRUE	TRUE	TRUE	TC09000679.hg.1	ENST00000341179	9	130965658	131017527	0.205401	2.90448e-05
cg13642260	9	130955380	mainEffects	186	FALSE	FALSE	0.399903	0.118873	0.129808	0.536362	FALSE	0.392852	0.108889	0.130454	0.517794	TRUE	TRUE	TRUE	TRUE	TC09000679.hg.1	ENST00000341179	9	130965658	131017527	0.196124	6.659e-05
cg13789015	9	136890014	mainEffects	187	TRUE	TRUE	0.320533	0.113983	0.127473	0.497787	TRUE	0.310256	0.138214	0.101844	0.577177	FALSE	TRUE	TRUE	FALSE
cg00753924	9	137298813	mainEffects	188	TRUE	FALSE	0.48356	0.0905737	0.382906	0.631004	FALSE	0.474366	0.0886991	0.384408	0.605996	FALSE	TRUE	TRUE	FALSE
cg11873854	9	139642875	mainEffects	189	TRUE	TRUE	0.799805	0.0418922	0.723103	0.861813	TRUE	0.797534	0.0384759	0.730255	0.854495	FALSE	FALSE	TRUE	FALSE
cg15550339	10	8445914	both	190	TRUE	FALSE	0.682977	0.0702165	0.581947	0.814209	FALSE	0.663351	0.0662944	0.568779	0.778368	FALSE	FALSE	TRUE	FALSE
cg11103390	10	11784920	mainEffects	191	TRUE	FALSE	0.383714	0.144929	0.162793	0.608162	FALSE	0.366691	0.129475	0.16238	0.582218	TRUE	TRUE	TRUE	TRUE	TC10000086.hg.1	ENST00000379215	10	11784356	11806069	-0.352565	2.1924e-13
cg02174341	10	13276466	mainEffects	192	TRUE	TRUE	0.694098	0.0449062	0.621349	0.764676	TRUE	0.683084	0.041963	0.616606	0.749469	FALSE	FALSE	TRUE	FALSE
cg10616319	10	15468812	both	193	TRUE	FALSE	0.270005	0.11285	0.0670223	0.430768	FALSE	0.269965	0.113657	0.0662434	0.42639	FALSE	FALSE	TRUE	FALSE
cg15115171	10	17604829	exhaust	194	TRUE	FALSE	0.678329	0.114583	0.480643	0.860384	FALSE	0.696237	0.109671	0.515549	0.867759	FALSE	TRUE	TRUE	FALSE
cg16127514	10	29273678	mainEffects	195	TRUE	FALSE	0.770257	0.121858	0.554334	0.919626	FALSE	0.762829	0.121407	0.558897	0.910078	FALSE	TRUE	FALSE	FALSE
cg17334937	10	54538305	mainEffects	196	TRUE	FALSE	0.869139	0.0632806	0.746196	0.951662	FALSE	0.85469	0.0652855	0.727966	0.945148	FALSE	FALSE	TRUE	FALSE
cg14418922	10	70824840	mainEffects	197	TRUE	FALSE	0.837934	0.118838	0.599778	0.94913	FALSE	0.848084	0.1157	0.65545	0.945876	FALSE	TRUE	FALSE	TRUE	TC10002106.hg.1		10	70817727	70830098	-0.527231	1.44251e-30
cg18840567	10	71906755	mainEffects	198	TRUE	FALSE	0.0863772	0.0807765	0.047408	0.140264	FALSE	0.0893329	0.0957929	0.0467943	0.40016	FALSE	TRUE	TRUE	FALSE
cg05064937	10	71906761	mainEffects	198	FALSE	FALSE	0.0623452	0.0539586	0.0369031	0.0951397	FALSE	0.0596021	0.0662332	0.0310571	0.270017	FALSE	TRUE	TRUE	FALSE
cg07356745	10	86259688	exhaust	199	TRUE	FALSE	0.494001	0.237813	0.218833	0.866592	FALSE	0.47196	0.240493	0.21387	0.871675	FALSE	TRUE	TRUE	TRUE	TC10000596.hg.1	ENST00000224756	10	86088342	86278276	-0.748278	2.28832e-74
cg00257187	10	91401349	exhaust	200	TRUE	TRUE	0.954885	0.0253657	0.93642	0.971075	FALSE	0.960218	0.0319343	0.952879	0.970843	FALSE	FALSE	FALSE	TRUE	TC02002480.hg.1	ENST00000188790	2	163027194	163101661	-0.366886	2.96645e-14
cg04918978	10	102441148	mainEffects	201	TRUE	FALSE	0.233019	0.0410457	0.172205	0.303938	FALSE	0.255152	0.0403591	0.199816	0.332887	FALSE	TRUE	TRUE	FALSE
cg20615879	10	102892391	both	202	TRUE	FALSE	0.0845371	0.0356373	0.0462756	0.120925	FALSE	0.0789961	0.0318012	0.0451624	0.110133	FALSE	TRUE	TRUE	FALSE
cg17283857	10	102989315	exhaust	203	TRUE	TRUE	0.0938924	0.048962	0.0379188	0.190907	TRUE	0.0671969	0.0406355	0.0245628	0.14268	TRUE	TRUE	TRUE	FALSE
cg22633036	10	123355576	exhaust	204	TRUE	FALSE	0.380199	0.138964	0.140136	0.55647	FALSE	0.362893	0.137373	0.13541	0.543733	FALSE	TRUE	TRUE	TRUE	TC10001711.hg.1	ENST00000346997	10	123237844	123357972	0.57989	0
cg17389077	10	128810904	exhaust	205	TRUE	FALSE	0.436145	0.0520616	0.353793	0.524885	FALSE	0.435086	0.0491968	0.364102	0.530504	FALSE	FALSE	FALSE	FALSE
cg01458105	10	134045514	mainEffects	206	FALSE	FALSE	0.558456	0.154458	0.355675	0.865925	FALSE	0.569192	0.163046	0.371102	0.902953	FALSE	FALSE	FALSE	TRUE	TC10001771.hg.1	ENST00000298630	10	134020993	134146063	0.514763	0
cg19754622	10	134045578	mainEffects	206	TRUE	FALSE	0.491645	0.191099	0.248176	0.968354	FALSE	0.520268	0.202299	0.282991	0.978806	FALSE	FALSE	TRUE	TRUE	TC10001771.hg.1	ENST00000298630	10	134020993	134146063	0.498251	0
cg16106427	10	134045609	mainEffects	206	FALSE	FALSE	0.615278	0.188443	0.343285	0.935521	FALSE	0.606574	0.205343	0.330905	0.940081	FALSE	FALSE	TRUE	TRUE	TC10001771.hg.1	ENST00000298630	10	134020993	134146063	0.47724	0
cg25969878	10	134045913	mainEffects	206	FALSE	FALSE	0.294187	0.11019	0.141736	0.473072	FALSE	0.313225	0.109733	0.167719	0.495273	FALSE	FALSE	TRUE	TRUE	TC10001771.hg.1	ENST00000298630	10	134020993	134146063	0.448579	0
cg00468125	10	134046066	mainEffects	207	TRUE	FALSE	0.119597	0.0521471	0.0550591	0.211526	FALSE	0.102546	0.0536899	0.0429294	0.204626	FALSE	TRUE	TRUE	TRUE	TC10001771.hg.1	ENST00000298630	10	134020993	134146063	0.551176	0
cg18233544	10	134046237	mainEffects	207	FALSE	FALSE	0.189803	0.0454239	0.122335	0.271697	FALSE	0.201577	0.0446158	0.138395	0.287335	FALSE	TRUE	TRUE	TRUE	TC10001771.hg.1	ENST00000298630	10	134020993	134146063	0.618212	0
cg22556143	10	134061604	mainEffects	208	TRUE	FALSE	0.825885	0.0554922	0.722826	0.90544	FALSE	0.824273	0.060216	0.71475	0.902872	FALSE	TRUE	TRUE	TRUE	TC10001771.hg.1	ENST00000298630	10	134020993	134146063	-0.449947	9.92495e-22
cg26782539	10	134061662	mainEffects	209	TRUE	FALSE	0.928905	0.0440021	0.84714	0.977677	FALSE	0.923021	0.0527021	0.808489	0.975466	FALSE	TRUE	TRUE	TRUE	TC10001771.hg.1	ENST00000298630	10	134020993	134146063	-0.576073	1.91817e-37
cg05504665	10	134061684	mainEffects	210	TRUE	FALSE	0.885876	0.0348876	0.822257	0.931776	TRUE	0.874312	0.035702	0.804473	0.923498	FALSE	TRUE	TRUE	TRUE	TC10001771.hg.1	ENST00000298630	10	134020993	134146063	-0.452915	4.98064e-22
cg02139338	10	134108333	mainEffects	211	TRUE	FALSE	0.70591	0.0460932	0.632656	0.781585	FALSE	0.683491	0.0431651	0.611857	0.753334	FALSE	TRUE	TRUE	TRUE	TC10002376.hg.1		10	134150611	134180509	0.222679	5.5926e-06
cg16259904	10	134146220	exhaust	212	TRUE	TRUE	0.487566	0.119625	0.279691	0.648921	FALSE	0.490219	0.129008	0.259779	0.656023	FALSE	TRUE	TRUE	TRUE	TC10000942.hg.1	ENST00000344079	10	134145614	134195010	-0.331753	8.78241e-12
cg23771949	10	134165390	both	213	TRUE	FALSE	0.864199	0.0919134	0.680411	0.936603	FALSE	0.871751	0.0937378	0.702057	0.940918	TRUE	TRUE	TRUE	TRUE	TC10002376.hg.1		10	134150611	134180509	-0.305506	2.91367e-10
cg24668570	10	134973778	both	214	TRUE	FALSE	0.183539	0.181073	0.0876152	0.75897	FALSE	0.141774	0.180242	0.0572589	0.701671	TRUE	TRUE	TRUE	FALSE
cg08200582	11	442649	mainEffects	215	TRUE	TRUE	0.734581	0.0666122	0.637602	0.845104	TRUE	0.718636	0.0741715	0.614094	0.865639	FALSE	TRUE	TRUE	TRUE	TC11000025.hg.1	ENST00000397510	11	695616	705028	0.245663	6.13854e-07
cg17429870	11	1463662	mainEffects	216	TRUE	TRUE	0.555227	0.143536	0.382562	0.85395	FALSE	0.536453	0.136998	0.367394	0.775924	FALSE	TRUE	TRUE	FALSE
cg15803845	11	1474777	mainEffects	217	TRUE	FALSE	0.585346	0.100027	0.421295	0.750164	TRUE	0.598519	0.0971004	0.452888	0.745643	FALSE	TRUE	FALSE	FALSE
cg06455375	11	1947743	mainEffects	218	TRUE	FALSE	0.544863	0.0575735	0.454092	0.644934	TRUE	0.529401	0.0663174	0.417633	0.635461	TRUE	TRUE	FALSE	FALSE
cg18032502	11	1949113	mainEffects	219	TRUE	FALSE	0.844106	0.0680602	0.731558	0.96206	FALSE	0.840535	0.075373	0.728143	0.968715	TRUE	FALSE	TRUE	TRUE	TC11002509.hg.1		11	1880453	1885721	0.216545	1.01926e-05
cg01607369	11	7598673	mainEffects	220	TRUE	FALSE	0.40191	0.0445284	0.322707	0.472301	FALSE	0.389299	0.0433608	0.317329	0.459417	FALSE	FALSE	TRUE	TRUE	TC11000150.hg.1	ENST00000299492	11	7535001	7678358	0.499638	0
cg09068031	11	11500492	exhaust	221	TRUE	FALSE	0.840033	0.0577026	0.72742	0.91377	FALSE	0.84048	0.053578	0.737351	0.905131	FALSE	TRUE	TRUE	FALSE
cg11063328	11	18343203	exhaust	222	TRUE	TRUE	0.053118	0.0572632	0.0363751	0.062007	TRUE	0.053617	0.0780857	0.0329504	0.0595198	FALSE	TRUE	FALSE	FALSE
cg07093428	11	18433500	mainEffects	223	FALSE	FALSE	0.841806	0.0886464	0.681771	0.918101	TRUE	0.849922	0.072956	0.724221	0.910903	FALSE	FALSE	FALSE	TRUE	TC11000242.hg.1	ENST00000280704	11	18433853	18473605	-0.665864	1.3244e-53
cg19767548	11	18433554	mainEffects	223	TRUE	FALSE	0.910624	0.0985955	0.783197	0.964803	TRUE	0.911989	0.0758778	0.806155	0.954149	FALSE	FALSE	FALSE	TRUE	TC11000242.hg.1	ENST00000280704	11	18433853	18473605	-0.72251	4.54671e-67
cg14332815	11	18433564	mainEffects	223	FALSE	FALSE	0.897534	0.112594	0.751884	0.962781	TRUE	0.908781	0.0854507	0.767232	0.955754	FALSE	FALSE	FALSE	TRUE	TC11000242.hg.1	ENST00000280704	11	18433853	18473605	-0.7135	1.04205e-64
cg11821245	11	18433683	mainEffects	223	FALSE	TRUE	0.792646	0.162746	0.533706	0.926847	TRUE	0.822859	0.132503	0.580944	0.928881	FALSE	TRUE	TRUE	TRUE	TC11000242.hg.1	ENST00000280704	11	18433853	18473605	-0.674202	1.32377e-54
cg03447554	11	43094025	exhaust	224	TRUE	FALSE	0.683167	0.193782	0.307963	0.939663	FALSE	0.702745	0.187159	0.338812	0.945513	FALSE	FALSE	FALSE	FALSE
cg12189255	11	44134238	mainEffects	225	TRUE	TRUE	0.922568	0.0264658	0.872381	0.954382	TRUE	0.925772	0.0210076	0.885421	0.950967	FALSE	TRUE	TRUE	FALSE
cg13308137	11	47528955	both	226	TRUE	FALSE	0.21529	0.183702	0.0674183	0.556276	FALSE	0.207907	0.181871	0.0701142	0.548059	FALSE	TRUE	TRUE	TRUE	TC11000406.hg.1	ENST00000311027	11	47290712	47357945	0.297027	9.36271e-10
cg01596495	11	57317706	mainEffects	227	TRUE	FALSE	0.937891	0.0160501	0.906912	0.960523	FALSE	0.93635	0.0159656	0.909184	0.956998	FALSE	FALSE	FALSE	FALSE
cg04046629	11	60775831	exhaust	228	TRUE	FALSE	0.812049	0.0929231	0.62236	0.924256	FALSE	0.790508	0.0940429	0.614024	0.917367	TRUE	TRUE	TRUE	TRUE	TC11003170.hg.1		11	60704555	60719257	0.177859	0.00030576
cg24936980	11	64808081	mainEffects	229	TRUE	FALSE	0.871035	0.0327201	0.812294	0.91678	FALSE	0.873179	0.031566	0.816048	0.916655	FALSE	TRUE	TRUE	FALSE
cg03591238	11	64885558	mainEffects	230	TRUE	FALSE	0.433675	0.0577774	0.345705	0.534456	FALSE	0.440035	0.0528031	0.347454	0.531845	FALSE	TRUE	FALSE	FALSE
cg15531562	11	65601754	both	231	TRUE	FALSE	0.262098	0.0973985	0.113518	0.408174	FALSE	0.271707	0.0866551	0.132034	0.398667	FALSE	TRUE	TRUE	TRUE	TC11000645.hg.1	ENST00000307886	11	65647280	65651212	-0.266358	4.6907e-08
cg04592747	11	66035942	exhaust	232	TRUE	FALSE	0.0731399	0.0611161	0.0311629	0.225747	FALSE	0.0475057	0.0289113	0.0273591	0.115863	TRUE	TRUE	TRUE	FALSE
cg17970341	11	68139725	mainEffects	233	TRUE	TRUE	0.782138	0.0573572	0.680359	0.862188	TRUE	0.778961	0.0459608	0.700578	0.848882	FALSE	FALSE	TRUE	FALSE
cg04827223	11	72435913	both	234	TRUE	FALSE	0.911013	0.037476	0.83927	0.955432	FALSE	0.892327	0.0391329	0.813452	0.937059	FALSE	FALSE	TRUE	TRUE	TC11003492.hg.1	ENST00000334805	11	72465774	72504750	0.223623	5.09133e-06
cg03878208	11	72483293	mainEffects	235	TRUE	FALSE	0.824265	0.0364474	0.765301	0.881917	FALSE	0.84344	0.0202346	0.80917	0.875189	FALSE	FALSE	FALSE	TRUE	TC11003492.hg.1	ENST00000334805	11	72465774	72504750	-0.18824	0.000130857
cg25314284	11	80998251	exhaust	236	TRUE	FALSE	0.361029	0.084759	0.2444	0.511788	FALSE	0.311449	0.0905559	0.18977	0.480693	FALSE	FALSE	TRUE	FALSE
cg01663953	11	86133777	exhaust	237	TRUE	TRUE	0.832831	0.0674222	0.704989	0.921002	TRUE	0.797894	0.0840671	0.638916	0.908285	FALSE	FALSE	FALSE	TRUE	TC11002165.hg.1	ENST00000356360	11	85668214	85780924	0.159305	0.00135254
cg02960500	11	131469924	mainEffects	238	TRUE	TRUE	0.90377	0.0469208	0.804962	0.95288	TRUE	0.904033	0.0498724	0.789599	0.95363	FALSE	FALSE	FALSE	FALSE
cg25724515	11	131926464	exhaust	239	TRUE	FALSE	0.93155	0.0204215	0.901348	0.9556	FALSE	0.922188	0.0162795	0.894403	0.945154	FALSE	FALSE	FALSE	FALSE
cg12020590	11	134526321	exhaust	240	TRUE	FALSE	0.835547	0.0370008	0.771591	0.889914	FALSE	0.829158	0.0365707	0.770869	0.879327	FALSE	FALSE	TRUE	FALSE
cg04012082	12	1905096	exhaust	241	TRUE	FALSE	0.43313	0.046197	0.351798	0.501633	FALSE	0.41872	0.0452404	0.343229	0.48698	FALSE	TRUE	TRUE	FALSE
cg21224286	12	1909916	exhaust	241	FALSE	TRUE	0.740815	0.136864	0.543885	0.8758	FALSE	0.711722	0.139565	0.420801	0.850979	FALSE	TRUE	TRUE	FALSE
cg26343563	12	2031546	mainEffects	242	TRUE	FALSE	0.922665	0.051246	0.7945	0.968071	FALSE	0.922826	0.0606191	0.790649	0.96572	FALSE	TRUE	TRUE	TRUE	TC12002176.hg.1		12	2027014	2029505	-0.239237	1.01503e-06
cg01661897	12	4671207	mainEffects	243	TRUE	FALSE	0.42015	0.0526385	0.335003	0.505891	FALSE	0.404468	0.0507773	0.316837	0.479813	FALSE	TRUE	FALSE	FALSE
cg10980102	12	6166874	exhaust	244	TRUE	FALSE	0.919981	0.045137	0.815365	0.961508	FALSE	0.921822	0.0453445	0.824856	0.964567	TRUE	TRUE	TRUE	FALSE
cg23655651	12	20365720	mainEffects	245	TRUE	FALSE	0.794082	0.0536393	0.689062	0.873708	FALSE	0.78879	0.0600816	0.678034	0.871131	FALSE	TRUE	TRUE	TRUE	TC12002785.hg.1		12	20257338	20262820	-0.163275	0.000932582
cg02873991	12	25151263	both	246	TRUE	FALSE	0.577798	0.0848083	0.436884	0.695438	FALSE	0.60046	0.0830421	0.451106	0.719595	FALSE	TRUE	TRUE	FALSE
cg03842440	12	41831532	mainEffects	247	TRUE	FALSE	0.79213	0.101413	0.614327	0.941809	FALSE	0.777726	0.105834	0.597183	0.942399	FALSE	TRUE	TRUE	FALSE
cg10233830	12	114701413	mainEffects	248	TRUE	FALSE	0.861025	0.0446329	0.770829	0.913985	FALSE	0.852622	0.0463358	0.750672	0.90221	FALSE	FALSE	TRUE	FALSE
cg03550075	12	132278448	exhaust	249	TRUE	TRUE	0.865704	0.0657184	0.747453	0.960835	TRUE	0.858768	0.0702817	0.733916	0.960879	FALSE	FALSE	TRUE	FALSE
cg08693745	12	132286231	both	250	TRUE	FALSE	0.809601	0.155604	0.360354	0.943296	FALSE	0.845058	0.135869	0.429625	0.948302	TRUE	TRUE	FALSE	FALSE
cg08381620	13	24062873	mainEffects	251	TRUE	TRUE	0.615498	0.12501	0.453857	0.869346	TRUE	0.612465	0.125622	0.453366	0.87785	FALSE	TRUE	TRUE	FALSE
cg20293942	13	50701256	exhaust	252	TRUE	FALSE	0.403981	0.176282	0.200171	0.645457	FALSE	0.387137	0.174357	0.199526	0.651074	TRUE	TRUE	TRUE	TRUE	TC13000202.hg.1	ENST00000298772	13	50570024	50595058	-0.228416	3.1407e-06
cg00843117	13	50802085	exhaust	253	TRUE	FALSE	0.966305	0.0232437	0.950925	0.97909	FALSE	0.968922	0.0183187	0.960266	0.976719	FALSE	FALSE	TRUE	FALSE
cg12081643	13	110802645	mainEffects	254	TRUE	FALSE	0.338974	0.0759318	0.213395	0.461636	FALSE	0.333894	0.0867881	0.194771	0.470793	FALSE	FALSE	FALSE	FALSE
cg03291835	13	110802745	mainEffects	255	TRUE	FALSE	0.662917	0.0741881	0.542641	0.787559	FALSE	0.671917	0.066007	0.572632	0.784592	FALSE	FALSE	FALSE	FALSE
cg17488929	13	111526794	mainEffects	256	TRUE	TRUE	0.441243	0.0369779	0.373404	0.495221	TRUE	0.449574	0.0328912	0.389095	0.492353	FALSE	TRUE	TRUE	FALSE
cg11462099	13	113540512	exhaust	257	TRUE	FALSE	0.567513	0.0977976	0.437077	0.733467	FALSE	0.562422	0.0974605	0.429781	0.737907	TRUE	TRUE	TRUE	TRUE	TC13000413.hg.1		13	113517894	113521222	-0.237026	1.28419e-06
cg19028462	13	113677628	mainEffects	258	TRUE	FALSE	0.950316	0.0179419	0.917359	0.970218	FALSE	0.953539	0.0128108	0.9305	0.968975	TRUE	TRUE	TRUE	FALSE
cg12537329	13	113677777	both	259	TRUE	TRUE	0.87595	0.0421245	0.802674	0.939292	FALSE	0.875148	0.0419115	0.804155	0.939666	TRUE	TRUE	TRUE	FALSE
cg20382493	13	114829170	mainEffects	260	TRUE	TRUE	0.702654	0.0681391	0.583714	0.799118	TRUE	0.701072	0.0700942	0.564873	0.794933	FALSE	TRUE	TRUE	TRUE	TC13000901.hg.1	ENST00000389544	13	114747194	114898095	-0.173802	0.000464323
cg16820615	13	114884918	mainEffects	261	TRUE	FALSE	0.523931	0.144619	0.243081	0.745055	TRUE	0.511548	0.142627	0.240329	0.727705	FALSE	TRUE	TRUE	TRUE	TC13000901.hg.1	ENST00000389544	13	114747194	114898095	-0.156505	0.00151855
cg16512163	13	114888551	exhaust	262	TRUE	TRUE	0.85033	0.0898113	0.686778	0.96572	TRUE	0.842765	0.0919271	0.678834	0.964068	FALSE	FALSE	TRUE	TRUE	TC13000435.hg.1	ENST00000252457	13	115000362	115038198	0.264334	7.47571e-08
cg06611532	13	114900021	mainEffects	263	TRUE	TRUE	0.781445	0.128088	0.563636	0.959637	TRUE	0.744264	0.133344	0.545382	0.948204	FALSE	TRUE	TRUE	TRUE	TC13001323.hg.1		13	114920207	114988540	0.319166	5.69795e-11
cg23340505	13	114927933	mainEffects	264	TRUE	FALSE	0.20108	0.0534778	0.129456	0.308398	FALSE	0.197196	0.0552429	0.128358	0.309861	FALSE	TRUE	TRUE	TRUE	TC13000435.hg.1	ENST00000252457	13	115000362	115038198	0.247195	4.27097e-07
cg24129115	14	23352488	mainEffects	265	TRUE	FALSE	0.905344	0.0527037	0.807059	0.967798	TRUE	0.904195	0.0514536	0.806415	0.967229	FALSE	TRUE	TRUE	TRUE	TC14000138.hg.1		14	23398818	23424771	0.296978	9.42598e-10
cg26146732	14	70690454	exhaust	266	TRUE	FALSE	0.873081	0.099469	0.686393	0.970585	FALSE	0.848704	0.118074	0.641311	0.968124	FALSE	TRUE	TRUE	FALSE
cg21484985	14	70690525	exhaust	266	FALSE	FALSE	0.865113	0.117708	0.63729	0.978161	FALSE	0.852135	0.129872	0.606975	0.978724	FALSE	TRUE	TRUE	FALSE
cg08322580	14	70690538	exhaust	266	FALSE	FALSE	0.859615	0.0921912	0.686143	0.952021	FALSE	0.846392	0.0996713	0.670346	0.950901	FALSE	TRUE	TRUE	FALSE
cg23950756	14	90989532	both	267	TRUE	TRUE	0.824404	0.0872787	0.647951	0.907106	TRUE	0.820033	0.0845022	0.64396	0.893528	FALSE	TRUE	TRUE	FALSE
cg14317639	14	92721505	mainEffects	268	TRUE	FALSE	0.201975	0.0526951	0.125491	0.294042	FALSE	0.199643	0.0524014	0.114571	0.29262	FALSE	TRUE	TRUE	TRUE	TC14000570.hg.1	ENST00000298877	14	92788925	92967825	0.190502	0.000108095
cg18416503	14	93475974	both	269	TRUE	FALSE	0.865314	0.0632567	0.752939	0.958529	FALSE	0.868812	0.0661641	0.782587	0.965316	FALSE	TRUE	TRUE	FALSE
cg11033654	14	95826570	mainEffects	270	TRUE	FALSE	0.399673	0.0667792	0.294807	0.507645	FALSE	0.388645	0.0572649	0.295343	0.482581	FALSE	FALSE	TRUE	TRUE	TC14001474.hg.1	ENST00000298912	14	95648276	95786245	0.179681	0.000264316
cg05162306	14	95826734	mainEffects	271	TRUE	FALSE	0.304351	0.100948	0.142328	0.471544	FALSE	0.284709	0.0910801	0.125682	0.417836	TRUE	TRUE	TRUE	TRUE	TC14001474.hg.1	ENST00000298912	14	95648276	95786245	0.235901	1.44622e-06
cg13019568	14	95826830	both	271	FALSE	FALSE	0.37346	0.100961	0.188531	0.523575	FALSE	0.368152	0.102057	0.182377	0.515251	TRUE	TRUE	TRUE	TRUE	TC14001474.hg.1	ENST00000298912	14	95648276	95786245	0.195576	6.9851e-05
cg05369327	14	95826853	both	271	FALSE	FALSE	0.355235	0.0950492	0.162155	0.485816	FALSE	0.353659	0.0935351	0.163244	0.484391	TRUE	TRUE	TRUE	TRUE	TC14001474.hg.1	ENST00000298912	14	95648276	95786245	0.234194	1.73002e-06
cg14013080	14	95826997	mainEffects	272	TRUE	TRUE	0.594235	0.0639736	0.485719	0.692967	TRUE	0.566364	0.0596902	0.459505	0.657753	FALSE	TRUE	TRUE	FALSE
cg14228933	14	95837865	exhaust	273	TRUE	FALSE	0.713759	0.0734932	0.586754	0.825082	FALSE	0.719235	0.0741837	0.591583	0.830809	FALSE	FALSE	TRUE	TRUE	TC14001474.hg.1	ENST00000298912	14	95648276	95786245	-0.233022	1.95492e-06
cg10784720	14	106916597	exhaust	274	TRUE	FALSE	0.920137	0.0619298	0.888609	0.954654	TRUE	0.917188	0.0939962	0.898868	0.955843	TRUE	FALSE	TRUE	FALSE
cg02313495	15	40398007	exhaust	275	TRUE	FALSE	0.300117	0.14536	0.0452379	0.489589	FALSE	0.294283	0.140381	0.0482117	0.486156	FALSE	TRUE	TRUE	FALSE
cg13931752	15	40660718	mainEffects	276	TRUE	FALSE	0.642625	0.0459946	0.578109	0.729657	FALSE	0.646015	0.0402908	0.593411	0.718598	TRUE	TRUE	TRUE	TRUE	TC15000284.hg.1	ENST00000249760	15	40697686	40728146	0.314373	8.25078e-11
cg18480781	15	60294291	mainEffects	277	TRUE	FALSE	0.293498	0.0346466	0.241139	0.346734	FALSE	0.291773	0.03494	0.238229	0.35421	FALSE	TRUE	TRUE	FALSE
cg21667061	15	60772094	mainEffects	278	TRUE	TRUE	0.723734	0.0921405	0.563106	0.863763	FALSE	0.692992	0.0854422	0.554294	0.822222	FALSE	TRUE	TRUE	TRUE	TC15000465.hg.1		15	60771377	60922836	-0.500214	7.68685e-27
cg13105599	15	67356641	mainEffects	279	TRUE	TRUE	0.809415	0.122398	0.615554	0.940987	TRUE	0.802332	0.126486	0.523552	0.936599	FALSE	TRUE	TRUE	FALSE
cg17728600	15	77852897	exhaust	280	TRUE	FALSE	0.912572	0.0497046	0.860362	0.94571	FALSE	0.89892	0.0425932	0.822376	0.931412	FALSE	FALSE	FALSE	TRUE	TC15001690.hg.1	ENST00000267970	15	77334178	77376326	0.24915	3.43711e-07
cg02196730	15	80188777	exhaust	281	TRUE	FALSE	0.0823336	0.0421491	0.0393185	0.167562	FALSE	0.0895883	0.0439326	0.0477854	0.174581	FALSE	TRUE	TRUE	TRUE	TC15002781.hg.1	ENST00000478497	15	80191182	80216096	-0.179815	0.00026148
cg25846076	15	86323442	exhaust	282	TRUE	TRUE	0.944302	0.0184643	0.906302	0.965657	FALSE	0.942282	0.0188006	0.910952	0.962403	FALSE	FALSE	FALSE	FALSE
cg12034869	15	92555243	mainEffects	283	TRUE	FALSE	0.427759	0.0499522	0.350206	0.512477	FALSE	0.41844	0.0484994	0.344552	0.498498	FALSE	TRUE	TRUE	FALSE
cg13132497	15	100469152	mainEffects	284	TRUE	FALSE	0.649498	0.151705	0.375742	0.861186	FALSE	0.634127	0.14895	0.368487	0.847664	FALSE	TRUE	TRUE	TRUE	TC15001992.hg.1	ENST00000268070	15	100511643	100882210	0.287131	3.48808e-09
cg02086790	16	375327	mainEffects	285	TRUE	TRUE	0.114146	0.0380297	0.0674529	0.190128	TRUE	0.104785	0.0379965	0.0604039	0.170703	TRUE	TRUE	TRUE	TRUE	TC16000727.hg.1	ENST00000250930	16	420773	437113	0.275036	2.0734e-08
cg26913058	16	419975	mainEffects	286	TRUE	FALSE	0.834459	0.169549	0.483204	0.952017	FALSE	0.819143	0.176006	0.477028	0.95086	TRUE	TRUE	TRUE	TRUE	TC16000726.hg.1	ENST00000389675	16	416927	420569	0.253869	2.0191e-07
cg00101154	16	420108	both	286	FALSE	TRUE	0.686853	0.180176	0.317423	0.921562	TRUE	0.681602	0.185138	0.324543	0.914617	TRUE	TRUE	TRUE	TRUE	TC16000727.hg.1	ENST00000250930	16	420773	437113	0.399334	0
cg12437481	16	420112	both	286	FALSE	TRUE	0.808228	0.132281	0.576615	0.924915	TRUE	0.791182	0.132237	0.563307	0.908384	TRUE	TRUE	TRUE	TRUE	TC16000726.hg.1	ENST00000389675	16	416927	420569	0.221228	7.55596e-06
cg27130176	16	3085982	mainEffects	287	TRUE	FALSE	0.643745	0.0542789	0.563231	0.735862	TRUE	0.653908	0.0448759	0.587322	0.737222	FALSE	TRUE	TRUE	FALSE
cg08241330	16	8806663	mainEffects	288	FALSE	FALSE	0.754562	0.0876543	0.58787	0.877967	FALSE	0.769689	0.0775445	0.63215	0.881371	FALSE	TRUE	TRUE	TRUE	TC16000148.hg.1	ENST00000268251	16	8768422	8878432	0.180343	0.000250616
cg08834902	16	8806690	mainEffects	288	TRUE	FALSE	0.722652	0.0804902	0.576637	0.845458	FALSE	0.720479	0.0744055	0.587875	0.841933	FALSE	TRUE	TRUE	TRUE	TC16000148.hg.1	ENST00000268251	16	8768422	8878432	0.181516	0.000227939
cg04332619	16	8806966	mainEffects	288	FALSE	FALSE	0.758224	0.0823181	0.60473	0.871975	FALSE	0.741139	0.0789176	0.594948	0.859309	FALSE	TRUE	TRUE	TRUE	TC16000148.hg.1	ENST00000268251	16	8768422	8878432	0.177731	0.000308872
cg05372963	16	8807026	mainEffects	288	FALSE	TRUE	0.856851	0.0469611	0.762755	0.920594	TRUE	0.84991	0.0458882	0.75449	0.908479	FALSE	TRUE	TRUE	FALSE
cg01654820	16	10675123	mainEffects	289	TRUE	TRUE	0.728045	0.0565147	0.629405	0.81453	TRUE	0.725968	0.0498994	0.636766	0.797269	FALSE	TRUE	TRUE	FALSE
cg07439791	16	11680400	mainEffects	290	TRUE	TRUE	0.0499531	0.0101871	0.0363666	0.069756	TRUE	0.0346745	0.00595321	0.0255288	0.0454836	TRUE	TRUE	TRUE	FALSE
cg07957035	16	49623763	exhaust	291	TRUE	FALSE	0.825036	0.0573047	0.715557	0.909649	FALSE	0.815271	0.0510227	0.727284	0.887255	FALSE	FALSE	TRUE	FALSE
cg04811706	16	55686715	exhaust	292	TRUE	FALSE	0.787436	0.101015	0.598298	0.909425	FALSE	0.780098	0.102595	0.586776	0.895387	FALSE	TRUE	TRUE	FALSE
cg05670898	16	66460448	mainEffects	293	TRUE	TRUE	0.278101	0.0441059	0.20484	0.34719	FALSE	0.282632	0.0430843	0.205298	0.347441	FALSE	TRUE	TRUE	FALSE
cg00158530	16	69966973	exhaust	294	TRUE	FALSE	0.681849	0.106224	0.501238	0.854935	FALSE	0.671757	0.110945	0.496378	0.867122	FALSE	FALSE	TRUE	TRUE	TC16001233.hg.1	ENST00000435634	16	70280681	70285833	0.415729	0
cg00443946	16	86370962	both	295	TRUE	FALSE	0.720353	0.0917621	0.549435	0.845293	FALSE	0.745036	0.0811548	0.612196	0.845261	FALSE	FALSE	TRUE	FALSE
cg09496634	16	87712353	mainEffects	296	TRUE	FALSE	0.821177	0.121683	0.647635	0.942028	FALSE	0.805968	0.131417	0.636308	0.943535	FALSE	TRUE	TRUE	TRUE	TC16002092.hg.1		16	87731749	87739290	0.168065	0.000652963
cg10330187	16	88666383	exhaust	297	TRUE	FALSE	0.931612	0.0515027	0.829552	0.964297	FALSE	0.929699	0.0512524	0.800219	0.963708	FALSE	FALSE	FALSE	FALSE
cg09329516	17	1508261	mainEffects	298	TRUE	FALSE	0.505952	0.142405	0.356541	0.693603	FALSE	0.502436	0.122643	0.37441	0.617139	FALSE	TRUE	TRUE	TRUE	TC17000978.hg.1		17	1519486	1519589	-0.302482	4.43767e-10
cg11076954	17	1508444	mainEffects	298	FALSE	FALSE	0.476339	0.199753	0.262184	0.780066	FALSE	0.449493	0.188678	0.248363	0.718122	FALSE	TRUE	TRUE	TRUE	TC17000978.hg.1		17	1519486	1519589	-0.340917	1.46037e-12
cg26537098	17	3506137	mainEffects	299	TRUE	FALSE	0.879147	0.0417909	0.807254	0.928604	FALSE	0.86952	0.0448637	0.794339	0.923256	FALSE	TRUE	FALSE	TRUE	TC17002847.hg.1	ENST00000174621	17	3468740	3500392	0.343071	1.03428e-12
cg04462567	17	6455368	mainEffects	300	TRUE	FALSE	0.966304	0.0361621	0.880766	0.987337	FALSE	0.965985	0.0406975	0.875054	0.986523	FALSE	TRUE	TRUE	FALSE
cg26955290	17	7015607	both	301	TRUE	TRUE	0.559135	0.109104	0.37791	0.730855	FALSE	0.535493	0.114781	0.348774	0.725678	FALSE	TRUE	TRUE	TRUE	TC17001075.hg.1	ENST00000254850	17	7004641	7018292	0.510919	0
cg02550691	17	7255736	mainEffects	302	TRUE	FALSE	0.204345	0.0610904	0.107283	0.299966	FALSE	0.2094	0.0568852	0.119637	0.297178	TRUE	TRUE	TRUE	TRUE	TC17000089.hg.1	ENST00000158762	17	7239848	7254797	0.509729	0
cg19437868	17	7976285	exhaust	303	TRUE	FALSE	0.0294753	0.0160285	0.02061	0.0388628	FALSE	0.0337872	0.0224081	0.0214845	0.0633052	FALSE	TRUE	TRUE	FALSE
cg08906309	17	8263420	mainEffects	304	TRUE	FALSE	0.779536	0.106273	0.569888	0.886162	FALSE	0.776008	0.103726	0.555624	0.871385	FALSE	TRUE	TRUE	TRUE	TC17001111.hg.1	ENST00000315684	17	8128139	8151413	0.216704	1.00372e-05
cg01787735	17	16690169	exhaust	305	TRUE	FALSE	0.9339	0.0204302	0.898114	0.959557	FALSE	0.934722	0.0173259	0.902427	0.956469	FALSE	FALSE	FALSE	TRUE	TC17000192.hg.1		17	16692057	16693815	0.400287	0
cg08471713	17	41738893	both	306	TRUE	FALSE	0.317542	0.205864	0.143322	0.737904	FALSE	0.300809	0.205796	0.138286	0.751584	FALSE	FALSE	TRUE	FALSE
cg08496953	17	42733527	exhaust	307	TRUE	FALSE	0.214374	0.0854949	0.112244	0.384147	FALSE	0.219446	0.0897809	0.127754	0.397625	TRUE	TRUE	TRUE	TRUE	TC17002227.hg.1		17	42785976	42827917	-0.54088	2.23804e-32
cg08113562	17	43508428	mainEffects	308	TRUE	FALSE	0.0528171	0.0230488	0.0320715	0.0964393	FALSE	0.0551403	0.0274513	0.0323095	0.103457	TRUE	TRUE	TRUE	TRUE	TC11000389.hg.1	ENST00000241014	11	45907047	45928016	0.53196	0
cg03168497	17	48586147	mainEffects	309	TRUE	FALSE	0.260782	0.156571	0.0831991	0.536357	FALSE	0.237418	0.158408	0.0591634	0.501151	TRUE	TRUE	TRUE	TRUE	TC17000669.hg.1	ENST00000323776	17	48585745	48608862	-0.397159	7.22828e-17
cg27123423	17	62971335	both	310	TRUE	FALSE	0.15212	0.0607371	0.050016	0.242593	FALSE	0.156452	0.0575336	0.0536077	0.242028	FALSE	TRUE	TRUE	FALSE
cg12509712	17	66270134	mainEffects	311	TRUE	FALSE	0.878946	0.0635087	0.765927	0.934217	FALSE	0.882389	0.0515458	0.772851	0.928844	FALSE	FALSE	FALSE	TRUE	TC17000801.hg.1	ENST00000359783	17	66244145	66253305	0.180547	0.000246523
cg00704970	17	78865368	mainEffects	312	TRUE	TRUE	0.520906	0.0855078	0.403881	0.667782	TRUE	0.508405	0.0843915	0.386563	0.658483	FALSE	TRUE	TRUE	FALSE
cg04919811	17	78870302	mainEffects	313	TRUE	FALSE	0.971745	0.00752977	0.958848	0.981352	FALSE	0.970755	0.00650285	0.957527	0.978943	TRUE	FALSE	TRUE	FALSE
cg14851204	17	79045695	mainEffects	314	TRUE	TRUE	0.911218	0.034633	0.843841	0.949609	FALSE	0.895958	0.0353676	0.824869	0.934704	TRUE	TRUE	FALSE	TRUE	TC17000924.hg.1	ENST00000321280	17	79008947	79091232	-0.230124	3.12666e-06
cg26109145	17	79045877	mainEffects	315	TRUE	FALSE	0.735939	0.0580378	0.633404	0.828278	FALSE	0.724848	0.0515843	0.635993	0.800322	FALSE	TRUE	TRUE	TRUE	TC17000924.hg.1	ENST00000321280	17	79008947	79091232	-0.261037	8.81763e-08
cg25442652	17	80621718	exhaust	316	TRUE	FALSE	0.969065	0.034046	0.95909	0.98067	FALSE	0.96855	0.0355987	0.962366	0.978139	FALSE	FALSE	TRUE	FALSE
cg10935494	17	80760059	exhaust	317	TRUE	FALSE	0.929971	0.0310934	0.886223	0.959624	FALSE	0.929448	0.0274768	0.876987	0.960903	FALSE	FALSE	TRUE	TRUE	TC17000956.hg.1	ENST00000269373	17	80674582	80685893	0.388768	4.44089e-16
cg25413575	17	80870577	exhaust	318	TRUE	TRUE	0.749273	0.0837094	0.594987	0.854511	FALSE	0.736225	0.0821542	0.593195	0.838284	FALSE	FALSE	TRUE	TRUE	TC17000956.hg.1	ENST00000269373	17	80674582	80685893	-0.194321	8.80198e-05
cg23598886	18	12777645	mainEffects	319	TRUE	FALSE	0.881002	0.0571916	0.776748	0.9504	FALSE	0.86122	0.0589185	0.755111	0.938952	TRUE	FALSE	TRUE	FALSE
cg23544223	18	12777786	mainEffects	319	FALSE	FALSE	0.864346	0.0588356	0.753825	0.940146	FALSE	0.844706	0.0621882	0.724915	0.926533	TRUE	FALSE	TRUE	FALSE
cg24737193	18	12778029	mainEffects	320	TRUE	FALSE	0.911523	0.0414218	0.840186	0.957065	FALSE	0.919138	0.0333815	0.859192	0.956876	TRUE	FALSE	TRUE	FALSE
cg24258439	18	60050587	exhaust	321	TRUE	FALSE	0.959472	0.0133755	0.934935	0.973066	FALSE	0.960623	0.0105837	0.936573	0.971853	FALSE	FALSE	TRUE	TRUE	TC18000552.hg.1	ENST00000357637	18	59711458	59854289	0.169857	0.000570022
cg16308790	18	77225973	mainEffects	322	TRUE	TRUE	0.806119	0.0738868	0.667511	0.892503	TRUE	0.782926	0.0738215	0.6512	0.876095	FALSE	TRUE	TRUE	FALSE
cg04727522	18	77793182	mainEffects	323	TRUE	FALSE	0.6697	0.0805863	0.546195	0.812311	TRUE	0.665406	0.0801577	0.538999	0.803898	FALSE	TRUE	FALSE	TRUE	TC18000267.hg.1	ENST00000262197	18	77794346	77853788	0.298436	7.73203e-10
cg19560656	19	14444267	exhaust	324	TRUE	FALSE	0.212264	0.0650074	0.115538	0.330914	FALSE	0.20369	0.0611242	0.105444	0.305704	FALSE	TRUE	TRUE	FALSE
cg04517722	19	17905589	mainEffects	325	TRUE	FALSE	0.168043	0.117259	0.0416114	0.376549	FALSE	0.182276	0.115938	0.0473789	0.376199	TRUE	TRUE	TRUE	FALSE
cg16744531	19	17905626	mainEffects	325	FALSE	FALSE	0.338175	0.229019	0.0760507	0.736572	FALSE	0.354621	0.217664	0.082433	0.6794	TRUE	TRUE	TRUE	TRUE	TC19000343.hg.1	ENST00000318683	19	17905919	17924385	-0.164198	0.000871306
cg12667521	19	29218732	mainEffects	326	TRUE	TRUE	0.503551	0.159678	0.274662	0.771086	TRUE	0.495497	0.152444	0.284381	0.771097	TRUE	TRUE	TRUE	FALSE
cg26382679	19	30215768	mainEffects	327	TRUE	TRUE	0.921217	0.0258581	0.875417	0.952195	TRUE	0.92252	0.0223637	0.87582	0.94826	FALSE	TRUE	FALSE	FALSE
cg27475126	19	30303651	mainEffects	328	TRUE	FALSE	0.213611	0.0705019	0.106089	0.322262	FALSE	0.214939	0.0709824	0.109613	0.325676	TRUE	TRUE	TRUE	FALSE
cg08551532	19	39998270	exhaust	329	TRUE	FALSE	0.283551	0.137522	0.0901195	0.499904	FALSE	0.277643	0.13111	0.0956671	0.474169	TRUE	TRUE	TRUE	FALSE
cg03807316	19	39998290	exhaust	329	FALSE	FALSE	0.371753	0.120835	0.19278	0.565626	TRUE	0.35729	0.106916	0.199968	0.527037	TRUE	TRUE	TRUE	FALSE
cg00919077	19	46406825	mainEffects	330	TRUE	FALSE	0.320594	0.0650655	0.218388	0.433387	FALSE	0.32401	0.0666204	0.213985	0.426899	FALSE	TRUE	FALSE	TRUE	TC19001636.hg.1	ENST00000302165	19	46386866	46389393	0.174035	0.00041316
cg24327262	19	46929907	mainEffects	331	TRUE	FALSE	0.0691541	0.0217876	0.0429262	0.107853	FALSE	0.0683053	0.025452	0.0344561	0.115477	FALSE	TRUE	FALSE	TRUE	TC19000663.hg.1	ENST00000012443	19	46850251	46896238	-0.186987	0.000145324
cg14725151	19	46930115	mainEffects	332	TRUE	FALSE	0.0204937	0.00438585	0.0150318	0.0289159	FALSE	0.0177716	0.00436052	0.0130106	0.0256207	FALSE	TRUE	TRUE	FALSE
cg26466157	19	46930245	both	333	TRUE	FALSE	0.16851	0.0458716	0.102766	0.245864	FALSE	0.182708	0.0440852	0.117588	0.259381	FALSE	TRUE	TRUE	TRUE	TC19000663.hg.1	ENST00000012443	19	46850251	46896238	-0.227754	3.35963e-06
cg19217571	19	48283235	mainEffects	334	TRUE	FALSE	0.629757	0.0313307	0.57892	0.679321	FALSE	0.625026	0.0288812	0.580701	0.671978	FALSE	TRUE	TRUE	FALSE
cg15028160	19	49622717	exhaust	335	TRUE	TRUE	0.415647	0.18262	0.144623	0.686712	TRUE	0.31483	0.137295	0.127927	0.549433	TRUE	TRUE	FALSE	FALSE
cg17716930	19	51017331	mainEffects	336	TRUE	TRUE	0.609465	0.0760767	0.463295	0.714666	TRUE	0.599102	0.0794266	0.449782	0.702263	FALSE	TRUE	TRUE	FALSE
cg15721243	19	53361448	mainEffects	337	TRUE	FALSE	0.409282	0.12654	0.144459	0.574236	FALSE	0.408469	0.13022	0.140038	0.584893	FALSE	TRUE	FALSE	TRUE	TC19001806.hg.1	ENST00000243639	19	53341785	53360902	-0.484718	1.9832e-25
cg22682154	19	57683164	mainEffects	338	TRUE	TRUE	0.136721	0.0784754	0.0623775	0.300728	TRUE	0.12853	0.0821591	0.0574114	0.32339	FALSE	FALSE	TRUE	TRUE	TC19000943.hg.1	ENST00000284020	19	57986988	58006048	-0.190877	0.00011782
cg25685062	20	1719855	mainEffects	339	TRUE	TRUE	0.67574	0.111912	0.476106	0.847726	TRUE	0.648556	0.117837	0.466083	0.833785	FALSE	FALSE	TRUE	FALSE
cg03900072	20	30060822	mainEffects	340	TRUE	FALSE	0.815641	0.0423224	0.738958	0.875461	FALSE	0.787907	0.0395618	0.717099	0.840248	FALSE	TRUE	TRUE	FALSE
cg13405782	20	30060868	mainEffects	341	TRUE	FALSE	0.862135	0.0321615	0.806639	0.90986	FALSE	0.852672	0.0252259	0.809437	0.890758	FALSE	TRUE	TRUE	FALSE
cg16140273	21	30455616	exhaust	342	TRUE	FALSE	0.936416	0.0181315	0.904629	0.959078	FALSE	0.940507	0.0120809	0.920941	0.956519	FALSE	FALSE	FALSE	TRUE	TC21000353.hg.1	ENST00000286788	21	30428126	30446118	0.342664	1.10445e-12
cg19766460	21	43528205	mainEffects	343	TRUE	TRUE	0.104561	0.0745436	0.0407641	0.235653	TRUE	0.099286	0.0697591	0.0417387	0.235884	FALSE	TRUE	TRUE	TRUE	TC21000996.hg.1		21	43522244	43528644	0.225891	4.77923e-06
cg18120111	21	43917047	both	344	TRUE	FALSE	0.234798	0.029444	0.181502	0.281021	FALSE	0.23757	0.028655	0.185996	0.279394	TRUE	TRUE	TRUE	FALSE
cg20460554	21	43917260	both	345	TRUE	TRUE	0.709903	0.0612659	0.601261	0.798968	TRUE	0.715533	0.0580413	0.608549	0.786261	TRUE	TRUE	TRUE	FALSE
cg08751406	21	44470900	mainEffects	346	TRUE	TRUE	0.863208	0.0441932	0.78105	0.916251	FALSE	0.861958	0.0467434	0.769087	0.917964	FALSE	FALSE	FALSE	TRUE	TC21000500.hg.1	ENST00000352178	21	44473301	44497053	-0.461294	1.41466e-22
cg05533615	21	46291868	mainEffects	347	TRUE	FALSE	0.455214	0.0506781	0.371755	0.531784	FALSE	0.459222	0.0433788	0.385702	0.520267	FALSE	TRUE	TRUE	TRUE	TC21000537.hg.1	ENST00000330938	21	46269500	46293818	-0.389558	3.09657e-16
cg12895179	22	20779482	mainEffects	348	TRUE	FALSE	0.775895	0.0591353	0.676235	0.867924	FALSE	0.750068	0.0570433	0.65446	0.835865	TRUE	TRUE	TRUE	FALSE
cg05298088	22	50469442	mainEffects	349	TRUE	FALSE	0.708576	0.0487832	0.628028	0.784629	FALSE	0.704103	0.0404666	0.630351	0.763785	FALSE	FALSE	TRUE	FALSE
cg13909895	22	51066142	mainEffects	350	TRUE	FALSE	0.325588	0.11469	0.152993	0.525208	FALSE	0.293961	0.114309	0.133369	0.506071	TRUE	TRUE	TRUE	TRUE	TC22000918.hg.1	ENST00000216124	22	51061182	51066607	-0.206875	2.53689e-05
